# Supplementary material for: Lesion environments direct transplanted neural progenitors towards a wound repair astroglial phenotype in mice
Source: Nat Commun. 2022 Sep 28;13:5702. doi: 10.1038/s41467-022-33382-x (PMC9519954; doi:10.1038/s41467-022-33382-x)
Supplement: Supplementary file 3 — Source Data [file 41467_2022_33382_MOESM3_ESM.xlsx]

## Sheet: Fig 1 - NPC derivation from ESC
ENTREZID	ENSEMBL	SYMBOL	GENENAME	DEGs Log2FC (FDR<0.01) for NPC cohort referenced to ESC					Mean FPKM across NPC cohorts	Mean Log2FC (FDR<0.01) across all NPC cohorts ref to ESC		Data for Heat Map (Fig 1e)							MA Plot Fig 1f						Violin plot (Fig1h)							3D PCA (Fig 1i)
				P5	P15	P30	P15 d2	P15 d3				Gene	P5	P15	P30	P15 D2	P15 D3		ENTREZID	SYMBOL	Average FPKM	Average DEGs				P5	P15	P30	P15 D2	P15 D3		Sample	PC1	PC2	PC3
11287	ENSMUSG00000030359	Pzp	PZP, alpha-2-macroglobulin like	-9.11563	0	0	-6.49476	0	0.0376578	-3.12208		Lmo3	13.6641	13.552	12.8761	13.3354	13.3638		109593	Lmo3	10.7589	13.3583		NPC Genes	Number of values	44	44	44	44	44		P5	23.3337	1.21733	-0.295092
11298	ENSMUSG00000020804	Aanat	arylalkylamine N-acetyltransferase	0	0	0	0	0	0.0068338	0		Tnc	10.8111	10.7383	9.54595	10.9583	9.34059		93893	Pcdhb22	2.85087	11.9992			Minimum	1.46181	0.999701	1.22936	0.654293	0		P15	23.7412	2.50508	-0.0896105
11302	ENSMUSG00000025375	Aatk	apoptosis-associated tyrosine kinase	2.90699	4.03926	4.39638	4.78561	4.39023	5.6547	4.10369		Fabp7	9.78064	9.11624	10.0272	10.5443	9.81285		234515	Inpp4b	1.91284	11.7218			25% Percentile	3.28755	3.39103	3.09491	2.8315	3.52466		P30	23.5293	2.37786	0.57128
11303	ENSMUSG00000015243	Abca1	ATP-binding cassette, sub-family A (ABC1), member 1	-0.971798	-0.488516	0	0.909411	-2.45439	3.33577	-0.601059		Ptn	8.32712	9.01349	8.82579	9.59296	8.49141		245578	Pcdh11x	1.54909	11.6649			Median	4.58677	4.8191	5.03226	4.59372	4.49209		P15 D2	24.1559	-3.04363	2.70022
11304	ENSMUSG00000028125	Abca4	ATP-binding cassette, sub-family A (ABC1), member 4	0	0	0	0	0	0.192698	0		Nptx1	6.99966	9.28283	9.12548	9.03127	7.462		100504156	Fam181a	4.34674	11.3161			75% Percentile	6.2479	6.53729	6.19263	6.74773	6.04551		P15 D3	23.8615	-2.41383	-3.07542
11305	ENSMUSG00000026944	Abca2	ATP-binding cassette, sub-family A (ABC1), member 2	1.1576	1.66324	1.72012	1.27502	0.801627	7.02034	1.32352		Sox9	7.74505	8.06223	8.17851	7.3853	6.97267		433868	3110082J24Rik	7.1014	11.2993			Maximum	13.6641	13.552	12.8761	13.3354	13.3638		ESC	0	0	0
11306	ENSMUSG00000031333	Abcb7	ATP-binding cassette, sub-family B (MDR/TAP), member 7	0.640295	0.45141	0.57862	1.15667	0.682219	11.3584	0.701842		Igfbp4	7.42885	7.7956	7.64133	6.81128	7.80243		18488	Cntn3	25.2711	11.2141			Range	12.2023	12.5523	11.6467	12.6811	13.3638
11307	ENSMUSG00000024030	Abcg1	ATP binding cassette subfamily G member 1	-3.3347	-2.65063	-3.88985	-3.19227	-4.3079	0.281672	-3.47507		Ccnd2	6.79908	7.56769	6.7704	7.45423	6.71961		12020	Nkx3-2	3.22232	11.0834
11308	ENSMUSG00000058835	Abi1	abl-interactor 1	0	0.55082	0.239292	0.226383	0	20.8682	0.203299		Fzd1	6.00139	6.05878	7.92007	6.56842	6.77064		93873	Pcdhb2	1.76999	10.944			95% CI of median								PC1	PC2	PC3
11350	ENSMUSG00000026842	Abl1	c-abl oncogene 1, non-receptor tyrosine kinase	0.689987	0.670206	0.389993	0	0.251868	25.913	0.400411		Igfbp3	6.70355	5.68964	6.56361	6.87553	6.93727		80892	Zfhx4	0.312798	10.9214			Actual confidence level	95.123323%	95.123323%	95.123323%	95.123323%	95.123323%		Eigenvalue	78.2386	4.73881	2.86082
11352	ENSMUSG00000026596	Abl2	v-abl Abelson murine leukemia viral oncogene 2 (arg, Abelson-related gene)	0.743351	0.777023	0.631043	1.07275	0.388031	11.3638	0.72244		Serpine2	6.54209	6.60805	6.14326	6.8075	6.11898		89867	Sec16b	4.03917	10.7353			Lower confidence limit	4.02658	4.02123	4.00808	3.77165	3.93754		Variability (%)	88.9075	5.38502	3.25094
11354	ENSMUSG00000066583	Scgb1b27	secretoglobin, family 1B, member 27	0	0	0	0	0	0	0		Dbx2	6.31086	7.45899	6.12656	7.17	4.44469		353234	Pcdha2	0.608112	10.5616			Upper confidence limit	5.56279	5.68964	5.75613	5.63307	5.22016		Cumulative %	88.9075	94.2925	97.5434
11363	ENSMUSG00000026003	Acadl	acyl-Coenzyme A dehydrogenase, long-chain	2.89606	2.69195	2.45621	3.36442	3.09073	78.9473	2.89987		Rtn1	6.01073	5.35625	5.75613	6.45844	5.42797		213945	Col28a1	19.2766	10.5525
11364	ENSMUSG00000062908	Acadm	acyl-Coenzyme A dehydrogenase, medium chain	-0.475402	-0.634051	-0.873857	0	0	44.6546	-0.396662		Ascl1	6.05902	5.69822	6.20909	5.75032	5.09654		627626	Ptchd4	0.611548	10.5512			Mean	5.03574	5.17315	5.12228	5.02685	4.83071
11370	ENSMUSG00000018574	Acadvl	acyl-Coenzyme A dehydrogenase, very long chain	0.945683	0.78974	0	1.63886	1.6951	33.4343	1.01388		Zic1	5.822	6.32501	6.04893	5.2853	5.22016		53814	Oaz3	2.89302	10.5295			Std. Deviation	2.49008	2.62651	2.54399	2.75629	2.51964
11409	ENSMUSG00000029545	Acads	acyl-Coenzyme A dehydrogenase, short chain	0	-0.412311	-0.62946	-0.458829	0	55.3386	-0.30012		Fzd9	5.19743	6.61471	5.58813	4.73926	5.13278		108069	Grm3	5.86198	10.5166			Std. Error of Mean	0.375393	0.395962	0.383521	0.415527	0.37985
11416	ENSMUSG00000027822	Slc33a1	solute carrier family 33 (acetyl-CoA transporter), member 1	0.843892	0.650361	0.884979	1.1189	0.861164	11.942	0.871859		Bmi1	5.27345	5.66624	5.94511	4.87093	5.34853		15410	Hoxb3	3.74038	10.4832
11418	ENSMUSG00000020704	Asic2	acid-sensing (proton-gated) ion channel 2	0	0	0	0	0	0.00584482	0		Wnt5a	5.56279	4.96384	5.53766	4.40407	5.82509		116731	Pcdha1	0.58893	10.4823			Lower 95% CI of mean	4.27869	4.37462	4.34884	4.18886	4.06467
11419	ENSMUSG00000023017	Asic1	acid-sensing (proton-gated) ion channel 1	1.13624	1.89123	1.52145	0.980087	1.0433	13.9238	1.31446		Tcf4	5.24568	5.17701	5.23787	5.63307	4.91793		93882	Pcdhb11	3.9667	10.4455			Upper 95% CI of mean	5.79279	5.97168	5.89573	5.86484	5.59675
11421	ENSMUSG00000020681	Ace	angiotensin I converting enzyme (peptidyl-dipeptidase A) 1	-1.98722	-2.53433	-3.05001	-2.17192	-2.73123	0.304451	-2.49494		Olig1	5.42068	6.18066	5.32809	4.57197	4.01032		80883	Ntng1	2.51574	10.4415
11423	ENSMUSG00000023328	Ache	acetylcholinesterase	6.81188	5.94538	5.25924	4.40032	5.97154	2.32671	5.67767		Nes	4.86813	5.15979	4.47612	5.18288	4.95398		21923	Tnc	180.935	10.2789			Skewness	1.2361	0.910174	0.801945	0.918112	0.943192
11425	ENSMUSG00000074336	Apoc4	apolipoprotein C-IV	0	0	0	0	0	0	0		Slc1a3	4.18214	4.50521	5.25259	5.88774	4.75294		11839	Areg	2.26997	10.2331			Kurtosis	2.44799	1.25823	0.758326	0.970353	2.08345
11426	ENSMUSG00000028649	Macf1	microtubule-actin crosslinking factor 1	1.18906	0.867261	0.736886	1.18155	0.539331	11.609	0.902817		Vim	4.61052	4.44128	4.96274	4.91104	4.53949		330998	Ankrd34c	2.22236	10.2215
11428	ENSMUSG00000028405	Aco1	aconitase 1	0.614122	0.247088	0	0.488307	-0.440249	43.1214	0.181854		Lhx2	4.36517	4.63045	4.41196	4.2289	5.2463		353344	Opn5	1.7382	10.2042		ESC Genes	Number of values	44	44	44	44	44
11429	ENSMUSG00000022477	Aco2	aconitase 2, mitochondrial	0.283425	0.459607	0.380523	0.743946	0.68755	223.785	0.51101		Metrn	4.02658	4.22619	4.82034	4.52081	4.05711		260315	Nav3	4.50463	10.1566			Minimum	-15.4928	-15.7754	-15.5864	-19.6438	-19.167
11430	ENSMUSG00000020777	Acox1	acyl-Coenzyme A oxidase 1, palmitoyl	2.14697	1.92304	2.02067	2.91603	1.71372	32.6597	2.14409		Olig2	4.56301	4.67436	4.00808	3.73138	3.85042		239337	Adamts12	6.11785	10.148			25% Percentile	-12.8153	-13.262	-13.2614	-16.0958	-15.336
11431	ENSMUSG00000044573	Acp1	acid phosphatase 1, soluble	-0.321391	-0.658836	-0.589497	-1.2774	0	18.7505	-0.569424		Msx1	3.7733	5.03015	5.10177	2.45346	4.27761		100862065	NA	2.0115	10.1459			Median	-9.54941	-10.0778	-9.45525	-9.93886	-9.55884
11432	ENSMUSG00000002103	Acp2	acid phosphatase 2, lysosomal	1.8169	2.09889	1.93123	2.29824	1.78917	15.9112	1.98688		Ckb	4.01245	3.80033	4.1166	4.1255	4.07971		72511	2610316D01Rik	2.76513	10.1261			75% Percentile	-3.64589	-3.03841	-3.27156	-3.60786	-3.8366
11433	ENSMUSG00000001348	Acp5	acid phosphatase 5, tartrate resistant	-6.44191	-7.09472	-7.78043	-7.60043	-10.9801	0.0815995	-7.97952		Fzd3	4.15893	3.72493	3.85763	4.56773	3.82065		93891	Pcdhb20	3.27119	10.1093			Maximum	0	0	0	-0.53599	0
11434	ENSMUSG00000022622	Acr	acrosin prepropeptide	0	0	0	0	0	0.000826394	0		Pou3f1	4.23557	4.52675	4.40294	3.18988	3.50051		623279	Dok6	2.44383	10.1065			Range	15.4928	15.7754	15.5864	19.1078	19.167
11435	ENSMUSG00000027107	Chrna1	cholinergic receptor, nicotinic, alpha polypeptide 1 (muscle)	-7.34864	-7.34864	-7.34864	0	0	0.00232343	-4.40918		Ccnd1	4.12744	4.02123	3.49738	3.77165	3.73479		56543	Kcnd3	25.9332	10.0452
11438	ENSMUSG00000027577	Chrna4	cholinergic receptor, nicotinic, alpha polypeptide 4	3.93578	4.16012	3.59057	2.77499	3.37057	6.17502	3.56641		Nedd9	2.88026	3.27973	3.5082	4.61547	4.09434		67498	Kcnv1	5.67134	10.0429			95% CI of median
11440	ENSMUSG00000031491	Chrna6	cholinergic receptor, nicotinic, alpha polypeptide 6	0	0	0	0	0	0	0		Igfbp2	3.34092	3.90703	3.12541	3.25868	3.93754		66297	Pantr1	97.2694	10.0395			Actual confidence level	95.123323%	95.123323%	95.123323%	95.123323%	95.123323%
11441	ENSMUSG00000030525	Chrna7	cholinergic receptor, nicotinic, alpha polypeptide 7	0	0	0	-1.25017	-1.75959	0.921363	-0.601952		Irx3	3.20913	3.89966	2.9447	2.76816	2.28708		20346	Sema3a	4.94606	10.0163			Lower confidence limit	-11.8826	-12.9906	-12.3672	-14.2095	-14.3402
11443	ENSMUSG00000041189	Chrnb1	cholinergic receptor, nicotinic, beta polypeptide 1 (muscle)	-1.77909	-2.04124	-3.47401	-1.55524	-1.51017	0.677567	-2.07195		Pax6	3.00048	3.11048	3.08474	2.81258	2.8542		14800	Gria2	2.76512	9.99816			Upper confidence limit	-5.7943	-6.64845	-6.51988	-7.06424	-7.19519
11444	ENSMUSG00000027950	Chrnb2	cholinergic receptor, nicotinic, beta polypeptide 2 (neuronal)	0	0	0	0	0	0.329994	0		Cxcr4	3.4796	2.09067	2.08987	2.81377	3.59712		58178	Sorcs1	19.3922	9.99649
11447	ENSMUSG00000026251	Chrnd	cholinergic receptor, nicotinic, delta polypeptide	-8.79831	-8.79831	0	-8.79831	-8.79831	0.00960473	-7.03865		Dbi	2.28006	1.97088	2.39463	2.60644	2.96925		353237	Pcdhac2	0.407913	9.96838			Mean	-8.47228	-8.7881	-8.48984	-10.0705	-9.72259
11448	ENSMUSG00000014609	Chrne	cholinergic receptor, nicotinic, epsilon polypeptide	0	0	0	0	0	0	0		Notch1	2.17655	2.9356	2.46882	2.88471	1.05533		93874	Pcdhb3	1.63511	9.94843			Std. Deviation	4.84817	5.16144	4.85301	6.37193	6.10165
11449	ENSMUSG00000026253	Chrng	cholinergic receptor, nicotinic, gamma polypeptide	0	0	0	0	0	0.0011469	0		Sox21	3.26976	2.52553	2.69661	1.52257	1.49117		24012	Rgs7	4.02009	9.94165			Std. Error of Mean	0.730889	0.778117	0.731619	0.960604	0.919858
11450	ENSMUSG00000022878	Adipoq	adiponectin, C1Q and collagen domain containing	0	0	0	0	0	0	0		Lgals1	2.27047	1.50292	1.73264	2.06958	3.10723		114301	Palmd	14.2906	9.93387
11451	ENSMUSG00000032110	Acrv1	acrosomal vesicle protein 1	0	0	0	0	0	0.00704128	0		Prom1	2.08014	2.09621	2.58023	1.1703	2.40054		20724	Serpinb5	0.839452	9.86656			Lower 95% CI of mean	-9.94626	-10.3573	-9.96529	-12.0077	-11.5777
11459	ENSMUSG00000031972	Acta1	actin, alpha 1, skeletal muscle	0	0	0	0	0	0.0963167	0		Sox11	1.93071	1.61972	1.22936	1.45404	1.48113		244484	Wdr17	0.514992	9.85992			Upper 95% CI of mean	-6.9983	-7.21888	-7.01439	-8.13323	-7.86752
11461	ENSMUSG00000029580	Actb	actin, beta	-0.443545	-1.21517	-0.814628	-0.799565	-0.245769	2739.97	-0.703735		Traf4	1.56414	2.01414	1.63526	0.654293	1.24659		12140	Fabp7	1208.75	9.85623
11464	ENSMUSG00000068614	Actc1	actin, alpha, cardiac muscle 1	0	0	0	0	0	0.117229	0		Runx1	1.46181	0.999701	1.58665	1.73187	0		18231	Nxph1	11.5703	9.82082			Skewness	0.33172	0.329466	0.279953	-2.4323e-05	0.0243221
11465	ENSMUSG00000062825	Actg1	actin, gamma, cytoplasmic 1	-0.224774	-0.648551	-0.205772	-1.01323	0	382.64	-0.418467		Ddx39b	-0.839749	-0.996595	-0.950979	-0.535993	-0.716775		30937	Lmcd1	65.6313	9.80479			Kurtosis	-1.41628	-1.48068	-1.44091	-1.46381	-1.35735
11468	ENSMUSG00000059430	Actg2	actin, gamma 2, smooth muscle, enteric	0	0	0	0	0	0.0236271	0		Stip1	-0.74094	-0.831069	-1.57831	-0.616225	-0.471429		14772	Grk4	0.409712	9.79582
11470	ENSMUSG00000070979	Actl7a	actin-like 7a	0	0	0	0	0	0.00988743	0		Lefty1	0	0	0	-4.32407	0		319781	9530051G07Rik	0.48341	9.78033
11471	ENSMUSG00000070980	Actl7b	actin-like 7b	-8.79862	0	-8.79862	0	-8.79862	0.0395515	-5.27917		gab1	-1.38982	-1.17829	-1.08131	-1.51028	-1.5707		269132	Colgalt2	19.2743	9.74696
11472	ENSMUSG00000052374	Actn2	actinin alpha 2	0	0	-6.10409	0	0	0.057287	-1.22082		Sox2	-1.34019	-1.30907	-1.33059	-1.42672	-1.78084		76854	Gper1	3.25983	9.71005
11474	ENSMUSG00000006457	Actn3	actinin alpha 3	-6.60384	-4.8564	-4.79618	-6.48747	-6.49882	0.201351	-5.84854		Gnl3	-1.71939	-1.75555	-2.15528	-1.42495	-1.24932		93881	Pcdhb10	5.23245	9.70584
11475	ENSMUSG00000035783	Acta2	actin, alpha 2, smooth muscle, aorta	-2.07932	-4.16345	-2.39583	0	0	0.611463	-1.72772		Msh2	-2.59861	-2.3555	-2.57763	-2.05029	-2.19469		269120	Optc	0.897615	9.69763
11477	ENSMUSG00000026836	Acvr1	activin A receptor, type 1	2.26885	2.46625	2.55124	2.96188	2.0254	13.056	2.45472		Msh6	-2.80141	-2.52618	-3.08944	-2.32651	-2.57462		54598	Calcrl	19.7447	9.68981
11479	ENSMUSG00000000532	Acvr1b	activin A receptor, type 1B	-1.47869	-0.903805	-0.650497	-0.678793	-1.8816	6.71595	-1.11868		Rest	-2.77799	-2.79917	-2.84861	-3.04851	-3.0062		100862198	NA	3.8841	9.6761
11480	ENSMUSG00000052155	Acvr2a	activin receptor IIA	1.85671	2.13742	1.88437	1.86222	1.91417	4.68863	1.93098		Tert	-2.9684	-2.49959	-2.81755	-2.73842	-4.80209		68790	Fendrr	0.900328	9.67433
11481	ENSMUSG00000061393	Acvr2b	activin receptor IIB	-3.22306	-2.0992	-2.6772	-3.39649	-3.30598	1.20146	-2.94039		Phc1	-3.62555	-2.92696	-3.21888	-3.53271	-3.74289		330908	Opcml	8.60558	9.67331
11482	ENSMUSG00000000530	Acvrl1	activin A receptor, type II-like 1	-1.53473	-2.36622	0	0	0	1.05343	-0.780189		jade1	-3.70692	-3.57738	-3.42959	-3.83331	-3.70516		19277	Ptpro	18.5097	9.6524
11484	ENSMUSG00000020774	Aspa	aspartoacylase	-4.68928	-6.7795	0	0	0	0.0754675	-2.29376		Timp1	-3.75805	-6.30505	-4.3696	-3.10113	-4.11772		11609	Agtr2	3.34331	9.63364
11486	ENSMUSG00000017697	Ada	adenosine deaminase	-0.982455	-0.933284	-1.5155	-1.11311	0	4.90171	-0.908869		Tead4	-4.27945	-3.37274	-4.84419	-5.73251	-4.54693		108071	Grm5	20.2103	9.62991
11487	ENSMUSG00000054693	Adam10	a disintegrin and metallopeptidase domain 10	2.38459	2.56381	2.9209	3.22715	2.7734	45.9134	2.77397		Klf4	-4.86195	-4.51065	-3.84875	-4.89077	-7.22298		71412	Dhrs2	11.9612	9.61886
11488	ENSMUSG00000020926	Adam11	a disintegrin and metallopeptidase domain 11	0	0	0	-1.46124	0	0.302685	-0.292249		Esrrb	-5.7943	-6.64845	-6.51988	-7.06424	-7.42413		241263	Gpr158	1.08509	9.60041
11489	ENSMUSG00000054555	Adam12	a disintegrin and metallopeptidase domain 12 (meltrin alpha)	9.46343	9.86483	10.1571	9.42874	8.89002	54.9206	9.56082		Zfp57	-6.72006	-6.92076	-7.87882	-7.23798	-5.97952		18575	Pde1c	9.32147	9.58565
11490	ENSMUSG00000028041	Adam15	a disintegrin and metallopeptidase domain 15 (metargidin)	1.27917	2.07478	1.68952	1.9383	1.00974	23.9278	1.5983		Zic3	-8.97247	-7.01035	-7.03579	-7.17335	-7.19519		224796	Clic5	26.5613	9.57453
11491	ENSMUSG00000052593	Adam17	a disintegrin and metallopeptidase domain 17	1.26554	1.46769	1.56551	2.10932	1.28473	36.9682	1.53856		Klf5	-8.21921	-7.35178	-7.44311	-8.2866	-8.18744		319415	Hs3st5	2.50776	9.56881
11492	ENSMUSG00000011256	Adam19	a disintegrin and metallopeptidase domain 19 (meltrin beta)	1.35355	1.96292	0	1.08783	0	45.8682	0.880859		Lefty2	-9.10919	-9.10919	-9.10919	-9.10919	-9.10919		73100	2900092D14Rik	4.61086	9.5635
11495	ENSMUSG00000022039	Adam2	a disintegrin and metallopeptidase domain 2	0	0	0	0	0	0.000281566	0		Fbxo15	-8.71264	-11.9151	-8.8876	-8.07163	-8.0438		11489	Adam12	54.9206	9.56082
11496	ENSMUSG00000040537	Adam22	a disintegrin and metallopeptidase domain 22	2.27549	1.66722	2.52149	2.74855	2.02182	1.32437	2.24692		Dmkn	-9.73763	-9.73763	-9.73763	-9.73763	-9.73763		100502774	NA	3.87221	9.49906
11497	ENSMUSG00000031553	Adam3	a disintegrin and metallopeptidase domain 3 (cyritestin)	0	0	0	0	0	0	0		Nanog	-9.89056	-10.7645	-9.29101	-10.1401	-9.38006		93876	Pcdhb5	5.02266	9.48572
11498	ENSMUSG00000072972	Adam4	a disintegrin and metallopeptidase domain 4	0	0	0	0	0	0.0247741	0		Tfcp2l1	-9.3612	-9.42412	-9.61949	-10.8514	-10.493		246317	Neto1	11.3247	9.48538
11499	ENSMUSG00000031554	Adam5	a disintegrin and metallopeptidase domain 5	8.55201	7.86845	7.7132	8.1571	8.41652	0.219027	8.14146		Gjb3	-10.0287	-10.4179	-9.63309	-10.8468	-10.6092		208154	Btla	3.01858	9.4713
11500	ENSMUSG00000022056	Adam7	a disintegrin and metallopeptidase domain 7	0	0	0	0	0	0	0		Psma8	-13.6254	-13.6254	-11.7292	-13.6254	-13.6254		245450	Slitrk2	5.41071	9.44084
11501	ENSMUSG00000025473	Adam8	a disintegrin and metallopeptidase domain 8	0	0	-2.21148	0	-2.30049	0.241069	-0.902394		Khdc3	-14.2095	-12.0074	-14.2095	-14.2095	-11.8675		75467	Stpg4	2.06477	9.42503
11502	ENSMUSG00000031555	Adam9	a disintegrin and metallopeptidase domain 9 (meltrin gamma)	3.29213	3.15969	2.77643	3.12275	2.87762	54.084	3.04572		Lin28a	-11.3369	-13.2563	-14.1524	-13.6869	-14.8428		100504352	C78197	0.449814	9.41667
11504	ENSMUSG00000022893	Adamts1	a disintegrin-like and metallopeptidase (reprolysin type) with thrombospondin type 1 motif, 1	4.62623	4.66216	4.70553	5.0522	4.541	7.23041	4.71742		Eras	-14.4831	-14.4831	-10.235	-14.4831	-14.4831		100862344	NA	1.01951	9.40855
11512	ENSMUSG00000022994	Adcy6	adenylate cyclase 6	3.41711	3.7892	3.28441	3.58469	3.34794	16.2091	3.48467		Tdgf1	-11.8826	-13.1223	-12.6787	-16.2656	-14.4685		217593	Slc25a21	0.525097	9.40184
11513	ENSMUSG00000031659	Adcy7	adenylate cyclase 7	0	0	0	0	0	0.108505	0		Dppa2	-12.8527	-13.2397	-14.0476	-16.7749	-11.5511		380930	9330188P03Rik	3.86382	9.36865
11514	ENSMUSG00000022376	Adcy8	adenylate cyclase 8	3.93059	2.13561	3.80101	3.97518	2.13735	0.573968	3.19595		Grb7	-11.8453	-15.7754	-13.8455	-13.1601	-15.7754		15399	Hoxa2	18.7693	9.36105
11515	ENSMUSG00000005580	Adcy9	adenylate cyclase 9	0	1.24668	1.00664	0.904475	0	1.16761	0.631558		Dppa4	-13.2666	-13.2639	-12.3672	-16.2802	-16.2802		22355	Vipr2	0.470142	9.35876
11516	ENSMUSG00000024256	Adcyap1	adenylate cyclase activating polypeptide 1	-7.72875	-7.72875	-7.72875	-7.72875	0	0.00082445	-6.183		Dppa3	-14.3402	-14.3402	-14.3402	-14.3402	-14.3402		76229	Vmn2r29	0.426869	9.3581
11517	ENSMUSG00000029778	Adcyap1r1	adenylate cyclase activating polypeptide 1 receptor 1	5.79649	5.17339	4.85165	5.78415	5.09124	17.114	5.33938		Tex19.1	-15.4928	-15.4928	-11.0058	-15.4928	-15.4928		11695	Alx4	4.94056	9.3138
11518	ENSMUSG00000029106	Add1	adducin 1 (alpha)	0.485865	0.336818	0.341131	0.569335	0.349628	51.9195	0.416555		Fgf4	-12.8	-12.85	-13.3019	-17.0772	-17.0772		93877	Pcdhb6	0.723178	9.31187
11519	ENSMUSG00000030000	Add2	adducin 2 (beta)	8.95001	7.7579	8.24836	8.05897	8.92194	1.06724	8.38744		Utf1	-13.1268	-12.9906	-13.14	-19.6438	-14.8654		233424	Tmc3	0.375676	9.30049
11520	ENSMUSG00000028494	Plin2	perilipin 2	-1.83559	-1.02577	-4.26983	-1.95777	-2.0111	17.759	-2.22001		Pou5f1	-12.4723	-13.464	-13.5849	-18.8473	-15.6607		26381	Esrrg	1.10636	9.27765
11522	ENSMUSG00000074207	Adh1	alcohol dehydrogenase 1 (class I)	0	0	0	0	0	0.00528295	0		Zfp42	-12.3384	-15.5864	-15.5864	-15.5864	-15.5864		353287	Clec18a	0.866801	9.2696
11529	ENSMUSG00000055301	Adh7	alcohol dehydrogenase 7 (class IV), mu or sigma polypeptide	0	0	0	0	0	0	0		Tdh	-11.6063	-13.6634	-13.3495	-18.1394	-18.1394		72585	Lypd1	0.681666	9.254
11532	ENSMUSG00000028138	Adh5	alcohol dehydrogenase 5 (class III), chi polypeptide	-0.858376	-1.06171	-1.37732	-0.58226	-0.407887	113.275	-0.85751		Dppa5a	-12.6039	-13.1339	-13.4629	-19.0241	-19.0241		22095	Tshr	0.28121	9.25148
11534	ENSMUSG00000039197	Adk	adenosine kinase	0.43942	0.256437	0	0.716669	0.733693	41.0627	0.429244		Dnmt3l	-13.6678	-12.5148	-13.0026	-19.1566	-19.1566		23836	Cdh20	35.7727	9.244
11535	ENSMUSG00000030790	Adm	adrenomedullin	-6.5331	0	0	0	0	0.0798391	-1.30662		L1td1	-12.8204	-13.7822	-12.82	-19.167	-19.167		227929	Cytip	0.250783	9.2182
11536	ENSMUSG00000058396	Gpr182	G protein-coupled receptor 182	0	0	-2.84423	0	-2.78064	0.517283	-1.12497		Sall4	-14.0551	-13.8409	-13.3973	-18.5288	-18.5288		330052	A930003O13Rik	0.715852	9.2153
11537	ENSMUSG00000061780	Cfd	complement factor D (adipsin)	0	0	0	0	0	0	0									93890	Pcdhb19	2.1402	9.21293
11538	ENSMUSG00000051149	Adnp	activity-dependent neuroprotective protein	0.309951	0.39375	0.392205	0.427751	0	47.5699	0.304732									16981	Lrrn3	1.82214	9.21176
11539	ENSMUSG00000042429	Adora1	adenosine A1 receptor	7.00145	5.79462	5.8422	5.72755	6.2153	6.97244	6.11622									13593	Ebf3	15.2053	9.17389
11540	ENSMUSG00000020178	Adora2a	adenosine A2a receptor	2.68588	3.11832	3.32797	4.31383	2.04398	4.42388	3.098									15227	Foxf1	13.1552	9.16744
11541	ENSMUSG00000018500	Adora2b	adenosine A2b receptor	-2.20314	0	-3.59779	0	0	0.367031	-1.16019									75793	4933432K03Rik	2.55781	9.15451
11542	ENSMUSG00000000562	Adora3	adenosine A3 receptor	0	0	0	0	0	0.000313663	0									17986	Ndp	7.32645	9.15335
11544	ENSMUSG00000002844	Adprh	ADP-ribosylarginine hydrolase	-0.681737	-0.587014	-0.517549	-0.591753	-0.261699	105.743	-0.52795									17174	Masp1	3.50493	9.15064
11545	ENSMUSG00000026496	Parp1	poly (ADP-ribose) polymerase family, member 1	-1.60612	-1.95336	-2.13429	-1.57571	-1.86297	84.2144	-1.82649									18761	Prkcq	3.61303	9.14273
11546	ENSMUSG00000036023	Parp2	poly (ADP-ribose) polymerase family, member 2	-1.05983	-0.54915	-0.464749	-0.437342	-0.489116	21.4358	-0.600038									29863	Pde7b	2.40371	9.138
11548	ENSMUSG00000050541	Adra1b	adrenergic receptor, alpha 1b	5.83128	6.71157	8.50431	7.41755	6.87886	1.28858	7.06871									16502	Kcnc1	22.2729	9.13406
11549	ENSMUSG00000045875	Adra1a	adrenergic receptor, alpha 1a	0	0	0	0	0	0.0284861	0									12373	Casq2	0.710824	9.12855
11550	ENSMUSG00000027335	Adra1d	adrenergic receptor, alpha 1d	0	0	0	0	0	0.260914	0									14167	Fgf12	1.75494	9.12201
11551	ENSMUSG00000033717	Adra2a	adrenergic receptor, alpha 2a	2.81287	3.01296	3.87827	4.25788	2.09438	1.49736	3.21127									319455	Pld5	0.323637	9.08968
11552	ENSMUSG00000058620	Adra2b	adrenergic receptor, alpha 2b	0	0	0	0	0	0.0917024	0									381373	Sp9	5.02898	9.0834
11553	ENSMUSG00000045318	Adra2c	adrenergic receptor, alpha 2c	0	0	0	0	0	0.532997	0									93889	Pcdhb18	1.07816	9.08276
11554	ENSMUSG00000035283	Adrb1	adrenergic receptor, beta 1	4.69086	5.42529	5.24215	5.60331	4.88027	5.09568	5.16838									17132	Maf	5.0189	9.08234
11555	ENSMUSG00000045730	Adrb2	adrenergic receptor, beta 2	0	0	-3.94227	0	0	0.176577	-0.788455									20418	Shc3	11.3639	9.05763
11556	ENSMUSG00000031489	Adrb3	adrenergic receptor, beta 3	-6.98949	-6.35727	-8.06656	-6.33836	-6.78958	0.0648748	-6.90825									14405	Gabrg1	13.3288	9.03169
11564	ENSMUSG00000022407	Adsl	adenylosuccinate lyase	-0.661877	-0.59821	-0.465439	-0.45114	0	65.3679	-0.435333									338535	E030013I19Rik	0.493568	9.01429
11565	ENSMUSG00000011148	Adssl1	adenylosuccinate synthetase like 1	0	-3.66011	0	-4.01686	0	0.24878	-1.5354									68800	Prr32	1.21623	8.99686
11566	ENSMUSG00000015961	Adss	adenylosuccinate synthetase, non muscle	-0.735586	-0.953757	-1.09569	-0.950241	-0.542897	43.0829	-0.855634									12943	Pcdha10	0.260679	8.98859
11567	ENSMUSG00000025432	Avil	advillin	0	0	0	0	0	0.0998406	0									319865	E130114P18Rik	11.8547	8.98727
11568	ENSMUSG00000020473	Aebp1	AE binding protein 1	3.45182	4.08451	3.61663	4.82672	4.23666	36.7402	4.04327									76217	Jakmip2	7.988	8.98544
11569	ENSMUSG00000030232	Aebp2	AE binding protein 2	-0.814289	-0.353655	-0.624621	-0.790795	-1.17436	15.4299	-0.751545									24004	Rai2	4.5848	8.98159
11571	ENSMUSG00000025431	Crisp1	cysteine-rich secretory protein 1	-11.6212	-11.6212	-11.6212	-11.6212	-11.6212	0	-11.6212									320924	Ccbe1	24.6578	8.96921
11572	ENSMUSG00000025433	Crisp3	cysteine-rich secretory protein 3	0	0	0	0	0	0	0									269784	Cntn4	1.19192	8.96375
11576	ENSMUSG00000054932	Afp	alpha fetoprotein	0	0	0	0	0	0.00223567	0									329628	Fat4	6.36764	8.95708
11593	ENSMUSG00000031521	Aga	aspartylglucosaminidase	-0.924416	1.02154	-1.76347	0	-2.15279	3.29309	-0.763825									195646	Hs3st2	0.695449	8.92816
11595	ENSMUSG00000030607	Acan	aggrecan	-2.58758	-2.70571	-3.25544	-2.82041	-4.17657	0.209138	-3.10914									52589	Ncald	63.4284	8.89826
11596	ENSMUSG00000015452	Ager	advanced glycosylation end product-specific receptor	0	0	0	0	0	0.124543	0									17260	Mef2c	13.1886	8.88717
11600	ENSMUSG00000022309	Angpt1	angiopoietin 1	5.5098	4.69642	6.6455	6.61075	5.43763	0.373883	5.78002									192167	Nlgn1	1.2302	8.88607
11601	ENSMUSG00000031465	Angpt2	angiopoietin 2	4.07206	5.45541	1.22845	5.47374	3.72032	19.569	3.98999									214968	Sema6d	34.2375	8.87383
11602	ENSMUSG00000027460	Angpt4	angiopoietin 4	0	0	0	0	7.1136	0.0571062	1.42272									52882	Rgs7bp	3.76433	8.86812
11603	ENSMUSG00000041936	Agrn	agrin	0.604996	1.468	1.45232	0.98812	0	34.2293	0.902687									19242	Ptn	409.736	8.85015
11604	ENSMUSG00000005705	Agrp	agouti related neuropeptide	0	-7.81806	-7.81806	0	0	0.0502803	-3.12722									320626	9230105E05Rik	0.65195	8.84961
11605	ENSMUSG00000031266	Gla	galactosidase, alpha	0	-0.631119	-0.608052	0	0	5.08555	-0.247834									11899	Astn1	69.4151	8.8277
11606	ENSMUSG00000031980	Agt	angiotensinogen (serpin peptidase inhibitor, clade A, member 8)	2.01304	2.85937	2.83893	4.60212	2.85475	16.1598	3.03364									320174	A830082K12Rik	4.72309	8.81666
11607	ENSMUSG00000049115	Agtr1a	angiotensin II receptor, type 1a	0	0	0	0	0	0.0351886	0									93878	Pcdhb7	1.32355	8.80019
11608	ENSMUSG00000054988	Agtr1b	angiotensin II receptor, type 1b	0	0	0	0	0	0.00565449	0									93888	Pcdhb17	2.34677	8.79472
11609	ENSMUSG00000068122	Agtr2	angiotensin II receptor, type 2	7.29056	9.57491	10.6368	10.0687	10.5973	3.34331	9.63364									17932	Myt1	0.857203	8.77159
11610	ENSMUSG00000029007	Agtrap	angiotensin II, type I receptor-associated protein	-2.95846	-2.29181	-1.86634	-2.54387	-2.45277	3.41899	-2.42265									17968	Ncam2	2.65727	8.76751
11611	ENSMUSG00000026272	Agxt	alanine-glyoxylate aminotransferase	0	0	0	0	0	0	0									12169	Bmx	0.666492	8.76563
11614	ENSMUSG00000025056	Nr0b1	nuclear receptor subfamily 0, group B, member 1	-4.98295	-5.90751	-2.38681	-3.7612	-3.95066	7.5898	-4.19783									215303	Camk1g	10.3226	8.75172
11622	ENSMUSG00000019256	Ahr	aryl-hydrocarbon receptor	-7.8845	-9.83024	0	-2.89238	-3.31394	0.0305016	-4.78421									100504412	Kcnmb4os2	1.82951	8.72839
11624	ENSMUSG00000021575	Ahrr	aryl-hydrocarbon receptor repressor	3.02713	0	0	0	0	0.322696	0.605425									17064	Cd93	5.63018	8.72739
11625	ENSMUSG00000022868	Ahsg	alpha-2-HS-glycoprotein	-9.23531	-7.33362	-7.5503	-11.149	-11.149	0.00841476	-9.28346									69625	2310014F06Rik	0.682894	8.71735
11628	ENSMUSG00000040627	Aicda	activation-induced cytidine deaminase	-8.07555	-8.07555	-6.68189	-8.07555	-8.07555	0.000299655	-7.79682									211712	Pcdh9	11.5605	8.71688
11629	ENSMUSG00000024397	Aif1	allograft inflammatory factor 1	0	0	0	0	0	0.0340308	0									69479	1700029J07Rik	0.365748	8.71225
11630	ENSMUSG00000019866	Crybg1	crystallin beta-gamma domain containing 1	1.14954	1.40117	2.23525	0	0	0.487466	0.957193									269831	Tspan12	29.6838	8.7039
11632	ENSMUSG00000024847	Aip	aryl-hydrocarbon receptor-interacting protein	0.651693	0.717636	0.616512	0.499132	1.24341	63.2555	0.745677									94090	Trim9	31.0316	8.66925
11634	ENSMUSG00000000731	Aire	autoimmune regulator (autoimmune polyendocrinopathy candidiasis ectodermal dystrophy)	-11.9262	-13.2046	-10.4276	-13.2046	-13.2046	0.00240475	-12.3935									18933	Prrx1	12.0491	8.66867
11636	ENSMUSG00000026817	Ak1	adenylate kinase 1	0.922216	0	0.488101	1.14946	1.57173	43.0345	0.826302									76365	Tbx18	51.3716	8.66154
11637	ENSMUSG00000028792	Ak2	adenylate kinase 2	-0.909198	-1.36223	-1.59072	-1.31825	-0.860281	42.3841	-1.20814									219228	Pcdh17	1.6507	8.65629
11639	ENSMUSG00000028527	Ak4	adenylate kinase 4	-1.84916	-1.66001	-1.8581	-1.53391	-1.74395	9.4849	-1.72903									21683	Tecta	0.121929	8.64512
11640	ENSMUSG00000018428	Akap1	A kinase (PRKA) anchor protein 1	-0.716796	-0.64407	-1.23848	-0.632373	-0.714122	24.5705	-0.789168									19091	Prkg1	1.64612	8.64211
11641	ENSMUSG00000038729	Akap2	A kinase (PRKA) anchor protein 2	0	-1.0688	-2.53838	-0.910005	-1.68974	15.4291	-1.24139									70252	Jpx	0.228027	8.6304
11642	ENSMUSG00000030344	Akap3	A kinase (PRKA) anchor protein 3	0	0	0	0	0	0.0310055	0									77220	Tmem200a	3.24659	8.62245
11643	ENSMUSG00000050089	Akap4	A kinase (PRKA) anchor protein 4	0	0	0	0	0	0	0									13865	Nr2f1	40.7722	8.61648
11647	ENSMUSG00000028766	Alpl	alkaline phosphatase, liver/bone/kidney	-3.35898	-2.59679	-3.06657	-2.50657	-2.59889	6.70582	-2.82556									320772	Mdga2	3.71396	8.61175
11648	ENSMUSG00000036500	Akp3	alkaline phosphatase 3, intestine, not Mn requiring	0	0	0	0	0	0.000373992	0									320411	A730089K16Rik	1.32558	8.60013
11650	ENSMUSG00000026246	Alppl2	alkaline phosphatase, placental-like 2	0	0	0	0	0	0	0									23967	Osr1	6.44515	8.59551
11651	ENSMUSG00000001729	Akt1	thymoma viral proto-oncogene 1	1.58214	1.98793	1.82716	1.51284	1.89209	88.0647	1.76043									13839	Epha5	2.80224	8.58687
11652	ENSMUSG00000004056	Akt2	thymoma viral proto-oncogene 2	0.959257	1.01842	1.20495	0.384748	0.8648	40.7528	0.886435									117229	Stk33	1.81138	8.58455
11655	ENSMUSG00000032786	Alas1	aminolevulinic acid synthase 1	-0.296265	0	-0.550826	0.383	0.524229	20.3974	0.0120276									54216	Pcdh7	5.226	8.58334
11656	ENSMUSG00000025270	Alas2	aminolevulinic acid synthase 2, erythroid	0	0	0	0	0	0.0783114	0									93887	Pcdhb16	0.679696	8.57109
11657	ENSMUSG00000029368	Alb	albumin	0	0	0	0	0	0.00340924	0									72873	Bbof1	0.404009	8.57059
11658	ENSMUSG00000022636	Alcam	activated leukocyte cell adhesion molecule	3.74466	3.76195	4.16976	2.92981	2.91582	2.69807	3.5044									56744	Pf4	1.58618	8.56435
11666	ENSMUSG00000031378	Abcd1	ATP-binding cassette, sub-family D (ALD), member 1	0.92129	0.834595	1.21997	1.3877	0.925396	10.6213	1.05779									16398	Itga2	0.898183	8.54553
11668	ENSMUSG00000053279	Aldh1a1	aldehyde dehydrogenase family 1, subfamily A1	0	0	0	0	0	0.504342	0									108154	Adamts6	0.800088	8.54318
11669	ENSMUSG00000029455	Aldh2	aldehyde dehydrogenase 2, mitochondrial	-1.95124	-0.961631	-1.90947	-1.11459	-1.55758	77.1188	-1.4989									75373	4930597O21Rik	0.491643	8.54162
11670	ENSMUSG00000019102	Aldh3a1	aldehyde dehydrogenase family 3, subfamily A1	0	0	0	0	0	0.0187652	0									280645	B3gat2	2.53758	8.51834
11671	ENSMUSG00000010025	Aldh3a2	aldehyde dehydrogenase family 3, subfamily A2	0	0.453174	0.719816	0.882252	0.364644	10.5196	0.483977									18992	Pou3f2	6.17974	8.50144
11674	ENSMUSG00000030695	Aldoa	aldolase A, fructose-bisphosphate	-1.38641	-1.31194	-1.73627	-1.48957	-1.05657	557.511	-1.39615									93883	Pcdhb12	0.289002	8.48805
11676	ENSMUSG00000017390	Aldoc	aldolase C, fructose-bisphosphate	4.71408	3.82211	4.96708	4.91017	4.66241	415.861	4.61517									22066	Trpc4	0.213552	8.48477
11677	ENSMUSG00000001642	Akr1b3	aldo-keto reductase family 1, member B3 (aldose reductase)	-1.12117	-1.95267	-1.94009	-2.08033	-0.869306	48.3477	-1.59271									18088	Nkx2-2	25.1767	8.47975
11682	ENSMUSG00000055471	Alk	anaplastic lymphoma kinase	9.78106	8.07572	7.86011	7.26066	6.46519	0.117566	7.88855									100503966	NA	1.30561	8.47948
11684	ENSMUSG00000000320	Alox12	arachidonate 12-lipoxygenase	-3.4903	-5.19203	0	-3.66227	-3.79534	0.0975102	-3.22799									67791	6530411M01Rik	0.657806	8.47207
11685	ENSMUSG00000018907	Alox12e	arachidonate lipoxygenase, epidermal	0	0	0	0	0	0	0									13175	Dclk1	8.75066	8.46734
11686	ENSMUSG00000032807	Alox12b	arachidonate 12-lipoxygenase, 12R type	-7.31133	-7.31133	-7.31133	0	0	0.00294894	-4.3868									331474	Rtl5	1.25271	8.46568
11687	ENSMUSG00000018924	Alox15	arachidonate 15-lipoxygenase	-8.44869	0	-8.44869	0	0	0.014051	-3.37948									270893	Tmem132e	28.9029	8.46373
11688	ENSMUSG00000020891	Alox8	arachidonate 8-lipoxygenase	0	0	0	0	0	0.000687775	0									338365	Slc41a2	0.769565	8.4634
11689	ENSMUSG00000025701	Alox5	arachidonate 5-lipoxygenase	0	0	0	0	0	0.347115	0									103889	Hoxb2	12.7094	8.45379
11690	ENSMUSG00000060063	Alox5ap	arachidonate 5-lipoxygenase activating protein	0	-8.6097	0	0	0	0.0469926	-1.72194									75769	Plppr5	0.25483	8.45033
11692	ENSMUSG00000040888	Gfer	growth factor, augmenter of liver regeneration	0	0	-0.259093	-0.851374	0.252337	31.4245	-0.171626									20304	Ccl5	3.7895	8.44841
11694	ENSMUSG00000014603	Alx3	aristaless-like homeobox 3	-6.8728	0	0	0	0	0.0472272	-1.37456									99887	Tmem56	1.69035	8.43393
11695	ENSMUSG00000040310	Alx4	aristaless-like homeobox 4	8.34827	9.83907	9.43276	9.46367	9.48525	4.94056	9.3138									329078	Emx2os	0.393233	8.43015
11698	ENSMUSG00000029288	Ambn	ameloblastin	0	0	0	0	0	0	0									12862	Cox6a2	26.6147	8.42794
11699	ENSMUSG00000028356	Ambp	alpha 1 microglobulin/bikunin	0	0	0	0	0	0	0									15414	Hoxb6	11.9915	8.42258
11702	ENSMUSG00000075232	Amd1	S-adenosylmethionine decarboxylase 1	-0.767061	-1.30156	-1.2156	-2.40208	-0.539573	11.2426	-1.24518									67295	Rab3c	1.71898	8.42065
11704	ENSMUSG00000031354	Amelx	amelogenin, X-linked	0	0	0	0	0	0	0									93884	Pcdhb13	0.218716	8.41457
11705	ENSMUSG00000035262	Amh	anti-Mullerian hormone	0	0	0	0	0	0.222728	0									272465	Tmem255b	0.67426	8.40932
11717	ENSMUSG00000005686	Ampd3	adenosine monophosphate deaminase 3	-2.02543	-1.43622	-1.45944	-2.17904	-3.45706	0.895033	-2.11144									12661	Chl1	13.619	8.40828
11720	ENSMUSG00000037798	Mat1a	methionine adenosyltransferase I, alpha	0	0	0	0	0	0.000538154	0									243374	Gimap8	0.346783	8.39502
11722	ENSMUSG00000074264	Amy1	amylase 1, salivary	0	0	0	0	0	0.00779358	0									11519	Add2	1.06724	8.38744
11727	ENSMUSG00000072115	Ang	angiogenin, ribonuclease, RNase A family, 5	-6.89397	-8.79295	0	0	0	0.119461	-3.13738									18164	Nptx1	223.507	8.38025
11731	ENSMUSG00000047894	Ang2	angiogenin, ribonuclease A family, member 2	0	0	0	0	0	0.0181272	0									234356	Csgalnact1	8.64264	8.37417
11732	ENSMUSG00000022265	Ank	progressive ankylosis	1.51962	1.92813	1.33159	1.80319	1.90729	5.75016	1.69796									12554	Cdh13	25.676	8.36976
11733	ENSMUSG00000031543	Ank1	ankyrin 1, erythroid	2.83178	3.24093	3.06185	3.41791	2.6711	0.791967	3.04471									67703	Kirrel3	16.0749	8.3604
11735	ENSMUSG00000069601	Ank3	ankyrin 3, epithelial	-0.809675	-1.97539	-0.614821	0	-4.43854	1.11939	-1.56769									226041	Pgm5	22.5302	8.35029
11736	ENSMUSG00000020790	Ankfy1	ankyrin repeat and FYVE domain containing 1	0.584431	0.923449	1.08994	1.22287	0.319721	20.1326	0.828083									269629	Lhfpl3	6.85713	8.33376
11737	ENSMUSG00000032249	Anp32a	acidic (leucine-rich) nuclear phosphoprotein 32 family, member A	-0.204388	-0.174745	-0.147304	0.162514	0	198.731	-0.0727848									74901	Kbtbd11	7.41819	8.33223
11739	ENSMUSG00000031633	Slc25a4	solute carrier family 25 (mitochondrial carrier, adenine nucleotide translocator), member 4	1.93868	1.82837	1.81645	1.91526	2.54258	586.197	2.00827									20519	Slc22a3	0.274854	8.31883
11740	ENSMUSG00000016319	Slc25a5	solute carrier family 25 (mitochondrial carrier, adenine nucleotide translocator), member 5	0.221077	0	0	-0.279661	0.888013	544.899	0.165886									65963	Tmem176b	145.524	8.30891
11744	ENSMUSG00000021866	Anxa11	annexin A11	-5.59777	-5.83905	-6.05027	-8.07908	-5.88556	0.717666	-6.29035									19283	Ptprz1	79.6257	8.30767
11745	ENSMUSG00000029484	Anxa3	annexin A3	-2.51202	-3.68058	-4.26516	-2.39836	-3.04438	0.45522	-3.1801									192166	Sardh	20.0167	8.29245
11746	ENSMUSG00000029994	Anxa4	annexin A4	-2.64725	-1.92793	-2.00239	-1.87275	-1.3701	4.02552	-1.96409									227580	C1ql3	2.63539	8.28564
11747	ENSMUSG00000027712	Anxa5	annexin A5	1.61143	1.08368	2.29216	3.09437	2.82675	37.0616	2.18168									208890	Slc26a7	0.289004	8.28294
11749	ENSMUSG00000018340	Anxa6	annexin A6	1.94408	1.52919	1.75011	1.73112	1.51457	204.432	1.69381									15416	Hoxb8	38.0608	8.27731
11750	ENSMUSG00000021814	Anxa7	annexin A7	-2.59025	-2.04616	-2.35036	-2.28052	-1.64115	8.93219	-2.18169									27386	Npas3	19.5688	8.27192
11752	ENSMUSG00000021950	Anxa8	annexin A8	-6.72584	-9.26854	-7.89727	-6.45723	-6.9885	0.0221345	-7.46748									74293	1700095J03Rik	0.333822	8.26915
11754	ENSMUSG00000019326	Aoc3	amine oxidase, copper containing 3	0	0	0	0	0	0.048324	0									72628	Hoxaas3	1.09527	8.25995
11757	ENSMUSG00000024997	Prdx3	peroxiredoxin 3	1.26322	1.12195	1.01401	1.40676	1.86459	90.2492	1.3341									15415	Hoxb7	17.1836	8.25709
11758	ENSMUSG00000026701	Prdx6	peroxiredoxin 6	-1.31118	-1.6489	-1.43154	-1.41673	-0.849951	92.359	-1.33166									77265	9430002A10Rik	1.43543	8.25441
11761	ENSMUSG00000063558	Aox1	aldehyde oxidase 1	3.63711	4.72541	4.16107	5.72648	4.55924	3.07026	4.56186									207181	Rbms3	4.24791	8.24377
11764	ENSMUSG00000009090	Ap1b1	adaptor protein complex AP-1, beta 1 subunit	-1.21506	-1.21734	-1.10828	-0.910842	-1.19641	14.7018	-1.12959									229214	Qrfpr	8.04638	8.23329
11765	ENSMUSG00000031731	Ap1g1	adaptor protein complex AP-1, gamma 1 subunit	0.388097	0.408927	0.442978	0.491164	0.246548	29.1107	0.395543									67503	1700001G17Rik	0.729007	8.22673
11766	ENSMUSG00000040701	Ap1g2	adaptor protein complex AP-1, gamma 2 subunit	-2.3476	-2.75172	-2.77367	-2.3791	-2.51745	2.27961	-2.55391									52668	Ifi27	96.1099	8.21902
11767	ENSMUSG00000003033	Ap1m1	adaptor-related protein complex AP-1, mu subunit 1	0.946892	0.484674	0.836508	0.825964	0.854617	71.3555	0.789731									240843	Brinp2	47.9317	8.18304
11768	ENSMUSG00000003309	Ap1m2	adaptor protein complex AP-1, mu 2 subunit	-12.7254	-10.5613	-10.731	-12.7254	-9.25648	0.00385328	-11.1999									11819	Nr2f2	9.80627	8.1703
11769	ENSMUSG00000004849	Ap1s1	adaptor protein complex AP-1, sigma 1	0.57264	0.419828	0.440853	0.397924	0.607088	92.0365	0.487667									272158	Poln	0.215204	8.14908
11770	ENSMUSG00000062515	Fabp4	fatty acid binding protein 4, adipocyte	0	0	0	0	0	0.129502	0									54611	Pde3a	5.10819	8.14877
11771	ENSMUSG00000060279	Ap2a1	adaptor-related protein complex 2, alpha 1 subunit	-0.558126	-0.34904	-0.510323	-0.276901	-0.905499	57.5532	-0.519978									11499	Adam5	0.219027	8.14146
11772	ENSMUSG00000002957	Ap2a2	adaptor-related protein complex 2, alpha 2 subunit	-0.570816	-0.54126	-0.506891	-0.526493	-1.11685	36.9478	-0.652463									100502649	Gm17396	1.61257	8.12861
11773	ENSMUSG00000022841	Ap2m1	adaptor-related protein complex 2, mu 1 subunit	-0.264161	0	0	-1.24468	0	85.0691	-0.301768									238266	Syt16	1.79385	8.09959
11774	ENSMUSG00000021686	Ap3b1	adaptor-related protein complex 3, beta 1 subunit	-0.759558	0	-0.262642	0	-0.61178	26.2985	-0.326796									319555	Nwd1	16.3734	8.09835
11775	ENSMUSG00000062444	Ap3b2	adaptor-related protein complex 3, beta 2 subunit	1.22888	0	1.83934	1.69527	-0.680421	3.02989	0.816614									14051	Eya4	0.533436	8.08863
11776	ENSMUSG00000020198	Ap3d1	adaptor-related protein complex 3, delta 1 subunit	-0.380081	0.621688	0.477098	0.166516	-0.439523	36.5101	0.0891396									93886	Pcdhb15	0.24294	8.08633
11777	ENSMUSG00000024480	Ap3s1	adaptor-related protein complex 3, sigma 1 subunit	0	1.1083	0	0	0.94557	4.90998	0.410773									380654	Cfap54	0.108075	8.0794
11778	ENSMUSG00000063801	Ap3s2	adaptor-related protein complex 3, sigma 2 subunit	-0.578076	-1.14628	-1.00629	-0.97764	-0.94569	14.7942	-0.930797									320747	Lingo4	0.271372	8.07913
11781	ENSMUSG00000019518	Ap4m1	adaptor-related protein complex AP-4, mu 1	0.428342	0.426792	0.535358	0.622419	0.467005	12.9748	0.495983									100042277	Gm3764	12.1337	8.0757
11782	ENSMUSG00000020955	Ap4s1	adaptor-related protein complex AP-4, sigma 1	0.740868	0.873174	0.669718	0.416208	1.1684	14.4368	0.773674									23947	Mid2	4.98077	8.07497
11783	ENSMUSG00000019979	Apaf1	apoptotic peptidase activating factor 1	0.364711	0.537142	0	0.640801	0	7.17775	0.308531									13592	Ebf2	0.622223	8.05512
11784	ENSMUSG00000030519	Apba2	amyloid beta (A4) precursor protein-binding, family A, member 2	4.36843	3.62638	2.97215	2.56696	3.31672	10.6166	3.37013									13655	Egr3	0.421059	8.0528
11785	ENSMUSG00000037032	Apbb1	amyloid beta (A4) precursor protein-binding, family B, member 1	0.950685	1.4485	0.575906	0.437577	0.802328	15.349	0.842998									75209	Sv2c	5.8513	8.05251
11787	ENSMUSG00000029207	Apbb2	amyloid beta (A4) precursor protein-binding, family B, member 2	1.01521	0.8697	1.43597	0.831846	0.586042	7.3951	0.947754									14064	F2rl2	0.384871	8.05133
11789	ENSMUSG00000005871	Apc	adenomatosis polyposis coli	2.90807	3.06457	3.53502	3.37365	2.30994	31.599	3.03825									21960	Tnr	1.38606	8.03738
11790	ENSMUSG00000026207	Speg	SPEG complex locus	0	0	0	0	0	1.36162	0									263764	Creg2	1.14719	8.03511
11792	ENSMUSG00000035960	Apex1	apurinic/apyrimidinic endonuclease 1	0	-0.738192	-0.960562	-0.879494	-0.304305	54.4516	-0.576511									18578	Pde4b	20.7824	8.03052
11793	ENSMUSG00000038160	Atg5	autophagy related 5	0	0	-0.391839	-0.410099	0	19.0791	-0.160388									14758	Gpm6b	142.584	8.02931
11796	ENSMUSG00000032000	Birc3	baculoviral IAP repeat-containing 3	0	-3.81844	-2.75612	-3.12613	-2.42442	0.310821	-2.42502									68498	Tspan11	4.32216	8.02768
11797	ENSMUSG00000057367	Birc2	baculoviral IAP repeat-containing 2	-1.60031	-2.27687	-1.90191	-1.14596	-1.12948	5.25657	-1.61091									12393	Runx2	2.48751	8.01887
11798	ENSMUSG00000025860	Xiap	X-linked inhibitor of apoptosis	1.61716	1.69761	2.10065	1.9383	1.75657	9.31794	1.82206									58238	Fam181b	211.456	7.96986
11799	ENSMUSG00000017716	Birc5	baculoviral IAP repeat-containing 5	-0.90438	-1.87738	-1.71155	-1.35475	-0.549831	24.7197	-1.27958									100503588	Gm19785	0.837328	7.9686
11800	ENSMUSG00000027193	Api5	apoptosis inhibitor 5	-0.369958	-0.50828	-0.659454	-0.612966	-0.456428	63.4829	-0.521417									16173	Il18	7.21304	7.96098
11801	ENSMUSG00000015854	Cd5l	CD5 antigen-like	0	0	0	0	0	0.00745285	0									791272	Gm10091	0.213563	7.9471
11803	ENSMUSG00000006651	Aplp1	amyloid beta (A4) precursor-like protein 1	-4.45554	-4.13567	-3.89935	-4.40707	-4.45916	5.29406	-4.27136									399588	NA	0.261579	7.94043
11804	ENSMUSG00000031996	Aplp2	amyloid beta (A4) precursor-like protein 2	1.10765	1.48492	1.49792	1.44033	1.17439	274.591	1.34104									15413	Hoxb5	1.98282	7.93133
11806	ENSMUSG00000032083	Apoa1	apolipoprotein A-I	-7.31915	0	0	0	0	0.102519	-1.46383									170483	Grin3b	0.469779	7.9285
11807	ENSMUSG00000005681	Apoa2	apolipoprotein A-II	-5.32149	-5.86845	-4.73418	-5.89757	-4.44338	1.94651	-5.25301									16169	Il15ra	2.73901	7.92046
11808	ENSMUSG00000032080	Apoa4	apolipoprotein A-IV	0	0	0	0	0	0	0									239845	Gpr156	0.134071	7.91085
11810	ENSMUSG00000040613	Apobec1	apolipoprotein B mRNA editing enzyme, catalytic polypeptide 1	0	0	0.771505	0	0	2.78709	0.154301									21907	Nr2e1	1.29423	7.90948
11811	ENSMUSG00000040694	Apobec2	apolipoprotein B mRNA editing enzyme, catalytic polypeptide 2	-2.64595	0	0	-3.14651	0	0.65997	-1.15849									17202	Mc4r	0.273687	7.89629
11812	ENSMUSG00000040564	Apoc1	apolipoprotein C-I	-9.67753	-10.9522	-8.68227	-8.74118	-9.09707	0.0895509	-9.43004									11682	Alk	0.117566	7.88855
11813	ENSMUSG00000002992	Apoc2	apolipoprotein C-II	-9.13367	-6.91855	-9.13367	-5.6451	-6.0133	0.0137014	-7.36886									791318	Gm10125	0.337342	7.88498
11814	ENSMUSG00000032081	Apoc3	apolipoprotein C-III	0	0	0	0	0	0	0									14806	Grik2	0.964362	7.88328
11815	ENSMUSG00000022548	Apod	apolipoprotein D	0	0	0	0	0	0.401346	0									19017	Ppargc1a	6.73389	7.85926
11816	ENSMUSG00000002985	Apoe	apolipoprotein E	-4.80036	-5.33271	-4.75792	-3.13138	-4.76725	61.3577	-4.55792									238377	Gpr68	0.193354	7.85545
11818	ENSMUSG00000000049	Apoh	apolipoprotein H	0	0	0	0	0	0.0466896	0									94180	Acsbg1	231.712	7.85377
11819	ENSMUSG00000030551	Nr2f2	nuclear receptor subfamily 2, group F, member 2	8.39223	8.09007	8.33322	8.31996	7.71604	9.80627	8.1703									239250	Slitrk6	0.592424	7.84671
11820	ENSMUSG00000022892	App	amyloid beta (A4) precursor protein	5.13229	5.60879	5.93984	5.99123	5.55514	228.965	5.64546									216028	Lrrtm3	1.79773	7.84337
11821	ENSMUSG00000006589	Aprt	adenine phosphoribosyl transferase	-1.08011	-1.19407	-1.28268	-1.27551	-0.645244	90.5697	-1.09552									13617	Ednra	4.75427	7.82485
11826	ENSMUSG00000004655	Aqp1	aquaporin 1	0	0	0	0	0	0.185082	0									53623	Gria3	33.9046	7.81431
11827	ENSMUSG00000023013	Aqp2	aquaporin 2	0	0	0	0	0	0	0									320197	NA	0.214728	7.8109
11828	ENSMUSG00000028435	Aqp3	aquaporin 3	-11.9742	-12.9378	-12.5812	-15.5967	-14.0008	0.00606086	-13.4181									14802	Gria4	9.28027	7.79577
11829	ENSMUSG00000024411	Aqp4	aquaporin 4	0	0	0	0	0	0.241509	0									109676	Ank2	126.23	7.74678
11830	ENSMUSG00000044217	Aqp5	aquaporin 5	-3.56555	0	0	0	0	0.490392	-0.713111									12937	Pcdha6	0.0917039	7.74591
11831	ENSMUSG00000043144	Aqp6	aquaporin 6	-6.83713	-10.0721	-8.00561	-10.0721	-10.0721	0.00246202	-9.01183									56079	Astn2	14.066	7.74211
11832	ENSMUSG00000028427	Aqp7	aquaporin 7	0	0	0	0	0	0.0138267	0									240119	St6gal2	2.29804	7.74147
11833	ENSMUSG00000030762	Aqp8	aquaporin 8	0	0	0	0	0	0.00132712	0									320088	C030034L19Rik	0.17164	7.71975
11834	ENSMUSG00000040383	Aqr	aquarius	-1.00013	-0.918743	-1.10135	-0.33029	-1.31094	29.7816	-0.93229									18791	Plat	139.314	7.71415
11835	ENSMUSG00000046532	Ar	androgen receptor	0	5.2816	4.96902	4.55983	3.62414	0.183521	3.68692									241118	Asic4	0.188049	7.70387
11836	ENSMUSG00000001127	Araf	Araf proto-oncogene, serine/threonine kinase	0.477623	0	0	0.354548	0.66065	12.6134	0.298564									140571	Plxnb3	0.926424	7.70385
11837	ENSMUSG00000067274	Rplp0	ribosomal protein, large, P0	-1.2925	-1.21339	-1.2154	-2.30204	-0.67818	542.792	-1.3403									93671	Cd163	0.833012	7.70369
11838	ENSMUSG00000022602	Arc	activity regulated cytoskeletal-associated protein	0	-1.69573	-0.54105	-2.18807	0.578336	7.5548	-0.769301									100503546	Gm15958	1.04733	7.69835
11839	ENSMUSG00000029378	Areg	amphiregulin	10.3454	9.54009	10.3061	11.0453	9.92858	2.26997	10.2331									12288	Cacna1c	0.395416	7.68897
11840	ENSMUSG00000048076	Arf1	ADP-ribosylation factor 1	0.431776	0	0	-0.261902	0.55597	245.464	0.145169									58243	Nap1l5	65.026	7.68753
11841	ENSMUSG00000062421	Arf2	ADP-ribosylation factor 2	1.08456	0.472135	0.793686	0.987086	1.18603	18.1245	0.904699									100502594	NA	0.559203	7.67937
11842	ENSMUSG00000051853	Arf3	ADP-ribosylation factor 3	0	0	0.206762	0	0	69.4578	0.0413523									330941	AI593442	0.383774	7.67367
11843	ENSMUSG00000021877	Arf4	ADP-ribosylation factor 4	0.985792	0.781336	0.63537	0.774738	1.42343	164.477	0.920132									100503859	1110015O18Rik	0.89731	7.6704
11844	ENSMUSG00000020440	Arf5	ADP-ribosylation factor 5	0.447065	0.433333	0.479342	0	0.977647	165.868	0.467477									14409	Gabrr2	0.297618	7.66991
11845	ENSMUSG00000044147	Arf6	ADP-ribosylation factor 6	-0.250099	0	-0.284056	-0.719202	-0.423933	65.592	-0.335458									20682	Sox9	74.9241	7.66875
11846	ENSMUSG00000019987	Arg1	arginase, liver	0	0	0	0	0	0.0279684	0									20678	Sox5	5.68063	7.66792
11847	ENSMUSG00000021125	Arg2	arginase type II	0	0	0	0	0	0.106684	0									66058	Tmem176a	108.165	7.66701
11848	ENSMUSG00000007815	Rhoa	ras homolog family member A	0	0	-0.221277	-0.394289	0.257406	193.964	-0.0716319									76965	Slitrk1	1.60364	7.66655
11852	ENSMUSG00000054364	Rhob	ras homolog family member B	2.46003	2.36058	2.40102	2.36944	2.09716	57.8677	2.33765									237730	Fbll1	0.352487	7.65956
11853	ENSMUSG00000002233	Rhoc	ras homolog family member C	0.796725	0.712922	0.927563	0.922213	0.77232	199.083	0.826349									60322	Chst7	195.642	7.64602
11854	ENSMUSG00000041845	Rhod	ras homolog family member D	1.04942	0	0	0	1.68973	9.0653	0.54783									209387	Trim30d	0.723776	7.64187
11855	ENSMUSG00000035133	Arhgap5	Rho GTPase activating protein 5	0.747817	0.899961	1.19794	1.23804	0.906672	14.5406	0.998086									14394	Gabra1	0.77974	7.6203
11856	ENSMUSG00000031355	Arhgap6	Rho GTPase activating protein 6	3.09587	3.8736	3.27244	3.33753	4.06817	1.05356	3.52952									213262	Fstl5	0.105488	7.6172
11857	ENSMUSG00000030220	Arhgdib	Rho, GDP dissociation inhibitor (GDI) beta	-9.9876	-9.50879	-10.0098	-8.03136	-8.39078	0.0410444	-9.18567									93880	Pcdhb9	1.21856	7.6162
11858	ENSMUSG00000001313	Rnd2	Rho family GTPase 2	0.683202	0	1.00613	0	0.925464	17.7746	0.522959									15402	Hoxa5	48.7457	7.61393
11859	ENSMUSG00000007946	Phox2a	paired-like homeobox 2a	-3.87129	-2.94793	-3.84994	-4.04145	-4.11151	0.470039	-3.76442									80837	Rhoj	32.0035	7.6066
11861	ENSMUSG00000047446	Arl4a	ADP-ribosylation factor-like 4A	0	0	-0.815081	-0.761981	0	6.58393	-0.315413									18027	Nfia	29.6202	7.60461
11863	ENSMUSG00000015522	Arnt	aryl hydrocarbon receptor nuclear translocator	-1.09016	-1.03689	-1.10468	-1.02216	-1.18916	14.4627	-1.08861									20606	Sstr2	0.585452	7.60389
11864	ENSMUSG00000015709	Arnt2	aryl hydrocarbon receptor nuclear translocator 2	3.55148	4.34178	4.67615	3.58912	3.10833	7.17054	3.85337									71586	Ifih1	2.7012	7.60365
11865	ENSMUSG00000055116	Arntl	aryl hydrocarbon receptor nuclear translocator-like	-2.41861	-2.23787	-2.71626	-2.3271	-2.60568	2.45031	-2.46111									20449	St8sia1	26.8125	7.59516
11867	ENSMUSG00000029622	Arpc1b	actin related protein 2/3 complex, subunit 1B	-0.2227	0	0	-0.323786	0.202262	70.5829	-0.0688448									98970	Fibcd1	3.1951	7.59451
11870	ENSMUSG00000030996	Art1	ADP-ribosyltransferase 1	-9.13991	-9.13991	-9.13991	-9.13991	-9.13991	0	-9.13991									104103	Airn	1.46665	7.5898
11871	ENSMUSG00000092517	Art2a-ps	ADP-ribosyltransferase 2a, pseudogene	0	0	0	0	0	0	0									272381	Lrrc4b	120.496	7.57512
11872	ENSMUSG00000030651	Art2b	ADP-ribosyltransferase 2b	0	0	0	0	0	0	0									223915	Krt73	0.21909	7.57374
11875	ENSMUSG00000070424	Art5	ADP-ribosyltransferase 5	-7.30378	-4.31778	-10.1124	-7.53113	-10.1124	0.0163729	-7.87549									665037	Gm7457	0.193192	7.56763
11876	ENSMUSG00000028539	Artn	artemin	-4.25897	-4.58909	-10.2237	-6.78611	-6.09362	0.0263027	-6.39031									242443	Grin3a	6.73901	7.56433
11877	ENSMUSG00000000325	Arvcf	armadillo repeat gene deleted in velocardiofacial syndrome	-0.740977	-1.36406	-0.56384	-1.3285	-1.19115	10.2405	-1.03771									55932	Gbp3	17.1289	7.56103
11878	ENSMUSG00000035277	Arx	aristaless related homeobox	-7.94775	0	0	0	0	0.0777814	-1.58955									269994	Gsg1l	1.55272	7.56063
11881	ENSMUSG00000042082	Arsb	arylsulfatase B	5.0551	5.83106	6.09166	5.32741	5.6688	13.9855	5.59481									240638	Slc16a12	0.110334	7.55007
11883	ENSMUSG00000022620	Arsa	arylsulfatase A	0.39579	1.24968	0.713966	0.69086	0.799771	10.4279	0.770013									72813	2810454H06Rik	0.157682	7.55
11886	ENSMUSG00000031591	Asah1	N-acylsphingosine amidohydrolase 1	0	0.392796	0.443242	0.847039	0.58002	52.645	0.45262									16651	Sspn	14.9589	7.54743
11889	ENSMUSG00000020884	Asgr1	asialoglycoprotein receptor 1	0	0	0	0	0	0.0037458	0									667742	Piezo2	5.34481	7.543
11890	ENSMUSG00000040963	Asgr2	asialoglycoprotein receptor 2	-8.06162	-8.06162	-8.06162	-5.45101	-8.06162	0.0015069	-7.5395									269959	Adamtsl3	6.60587	7.54117
11891	ENSMUSG00000032202	Rab27a	RAB27A, member RAS oncogene family	-5.42575	-4.87212	-3.38056	-4.17684	-3.61453	1.55373	-4.29396									442803	A830005F24Rik	0.532591	7.53463
11898	ENSMUSG00000076441	Ass1	argininosuccinate synthetase 1	-4.0308	-3.46852	-6.29671	-4.73407	-1.46678	11.2419	-3.99938									18526	Pcdh10	6.52344	7.53393
11899	ENSMUSG00000026587	Astn1	astrotactin 1	8.13232	8.94213	9.11447	9.54118	8.40842	69.4151	8.8277									100861837	NA	0.4025	7.51692
11905	ENSMUSG00000026715	Serpinc1	serine (or cysteine) peptidase inhibitor, clade C (antithrombin), member 1	0	0	0	0	0	0.023509	0									13134	Dach1	0.079042	7.51363
11906	ENSMUSG00000038872	Zfhx3	zinc finger homeobox 3	-3.30583	-0.959418	-1.73398	-1.23305	-2.38819	0.861827	-1.92409									20681	Sox8	134.683	7.49949
11907	ENSMUSG00000030850	Ate1	arginyltransferase 1	0	0	0	0.54322	0	10.2627	0.108644									53603	Tslp	0.42961	7.49858
11908	ENSMUSG00000023027	Atf1	activating transcription factor 1	-1.14344	-1.54089	-1.38638	-2.33344	-1.13819	14.6944	-1.50847									16010	Igfbp4	1041.97	7.4959
11909	ENSMUSG00000027104	Atf2	activating transcription factor 2	0	0.372072	0.476895	0	0	9.72809	0.169793									71914	Antxr2	15.8716	7.49381
11910	ENSMUSG00000026628	Atf3	activating transcription factor 3	0	0	1.7918	1.84741	0	2.43466	0.727841									78635	Kcnd3os	0.999037	7.47491
11911	ENSMUSG00000042406	Atf4	activating transcription factor 4	-0.481422	0	0.303107	-0.213656	-0.282888	199.467	-0.134972									74284	1700086L19Rik	0.536284	7.47466
11920	ENSMUSG00000034218	Atm	ataxia telangiectasia mutated	0	0	0	1.22352	-0.507686	5.70358	0.143168									93728	Pabpc5	0.160641	7.46926
11921	ENSMUSG00000073043	Atoh1	atonal bHLH transcription factor 1	0	0	0	0	0	0.00315754	0									68162	A930003A15Rik	0.457577	7.46794
11922	ENSMUSG00000037984	Neurod6	neurogenic differentiation 6	0	0	0	0	0	0	0									20965	Syn2	2.94438	7.46617
11923	ENSMUSG00000048015	Neurod4	neurogenic differentiation 4	0	0	0	0	0	0	0									15400	Hoxa3	18.0524	7.46185
11924	ENSMUSG00000027967	Neurog2	neurogenin 2	0	0	0	0	0	0.00185444	0									100502695	Gm17399	0.328392	7.4436
11925	ENSMUSG00000044312	Neurog3	neurogenin 3	-8.68806	-8.68806	-8.68806	-8.68806	-8.68806	0	-8.68806									241226	Itga8	19.9019	7.43859
11927	ENSMUSG00000018585	Atox1	antioxidant 1 copper chaperone	-0.538787	-0.69425	-0.506857	-0.906097	0	88.8309	-0.529198									12495	Entpd1	2.07072	7.43336
11928	ENSMUSG00000033161	Atp1a1	ATPase, Na+/K+ transporting, alpha 1 polypeptide	-0.851088	-1.54615	-0.898794	-0.979104	-1.06017	116.475	-1.06706									231134	Dok7	7.40555	7.43149
11931	ENSMUSG00000026576	Atp1b1	ATPase, Na+/K+ transporting, beta 1 polypeptide	-4.35486	-5.88004	-3.65176	-3.34563	-3.67791	3.73217	-4.18204									93694	Clec2d	0.372404	7.42558
11932	ENSMUSG00000041329	Atp1b2	ATPase, Na+/K+ transporting, beta 2 polypeptide	1.60941	2.18381	2.07784	2.56008	0.228483	90.0769	1.73192									66871	Cpne8	60.3898	7.4241
11933	ENSMUSG00000032412	Atp1b3	ATPase, Na+/K+ transporting, beta 3 polypeptide	0.413579	0.422263	0	0.491845	0.886069	75.8089	0.442751									14102	Fas	1.82424	7.42378
11936	ENSMUSG00000059412	Fxyd2	FXYD domain-containing ion transport regulator 2	0	0	0	0	0	0.0082826	0									15284	Hlx	68.377	7.41839
11937	ENSMUSG00000030730	Atp2a1	ATPase, Ca++ transporting, cardiac muscle, fast twitch 1	0	0	0	0	0	0.0329574	0									13508	Dscam	4.39975	7.40185
11938	ENSMUSG00000029467	Atp2a2	ATPase, Ca++ transporting, cardiac muscle, slow twitch 2	0.240481	0.426985	0.301179	0.64485	0	90.7593	0.322699									110075	Bmp3	0.216861	7.39753
11941	ENSMUSG00000030302	Atp2b2	ATPase, Ca++ transporting, plasma membrane 2	0	-2.95098	0	0	-2.64497	0.0726412	-1.11919									12390	Cav2	4.37713	7.39317
11944	ENSMUSG00000005553	Atp4a	ATPase, H+/K+ exchanging, gastric, alpha polypeptide	0	0	0	0	0	0.212981	0									72190	2510009E07Rik	17.1932	7.38772
11945	ENSMUSG00000031449	Atp4b	ATPase, H+/K+ exchanging, beta polypeptide	0	0	0	0	0	0.00357545	0									70057	2210008F06Rik	0.367871	7.38622
11946	ENSMUSG00000025428	Atp5a1	ATP synthase, H+ transporting, mitochondrial F1 complex, alpha subunit 1	-0.3271	-0.649796	-0.543171	-0.169518	0	634.236	-0.337917									12038	Bche	2.77093	7.37778
11947	ENSMUSG00000025393	Atp5b	ATP synthase, H+ transporting mitochondrial F1 complex, beta subunit	-0.43981	-0.599143	-0.643204	-0.362855	0	1285.13	-0.409002									93690	Gpr45	0.0975774	7.37582
11949	ENSMUSG00000025781	Atp5c1	ATP synthase, H+ transporting, mitochondrial F1 complex, gamma polypeptide 1	0	0	0	0	1.08972	179.334	0.217944									18993	Pou3f3	50.2469	7.35786
11950	ENSMUSG00000000563	Atp5f1	ATP synthase, H+ transporting, mitochondrial F0 complex, subunit B1	0.265087	0	0	0	0.940726	229.618	0.241163									327812	Gm15663	3.53817	7.35423
11951	ENSMUSG00000006057	Atp5g1	ATP synthase, H+ transporting, mitochondrial F0 complex, subunit C1 (subunit 9)	-0.262463	-0.488372	-0.576095	-1.62059	0.33368	139.998	-0.522769									210933	Adgrb3	6.95711	7.3512
11957	ENSMUSG00000022890	Atp5j	ATP synthase, H+ transporting, mitochondrial F0 complex, subunit F	0	0	0	0	0.732018	207.738	0.146404									195209	Zfp469	9.64502	7.34107
11958	ENSMUSG00000050856	Atp5k	ATP synthase, H+ transporting, mitochondrial F1F0 complex, subunit E	0	0	0	-0.484333	0.931219	352.666	0.0893772									71183	Clec12b	0.27023	7.33009
11964	ENSMUSG00000052459	Atp6v1a	ATPase, H+ transporting, lysosomal V1 subunit A	0	0	0	0.497394	0.324787	36.6591	0.164436									319767	Atp10b	0.0551845	7.32763
11966	ENSMUSG00000006273	Atp6v1b2	ATPase, H+ transporting, lysosomal V1 subunit B2	-0.627329	-0.536487	-0.655887	-0.268646	-0.565705	37.1572	-0.530811									100504649	NA	0.66594	7.30628
11972	ENSMUSG00000013160	Atp6v0d1	ATPase, H+ transporting, lysosomal V0 subunit D1	0	0	0	-0.16973	0.52251	72.1002	0.070556									64931	Izumo1r	0.214422	7.30532
11973	ENSMUSG00000019210	Atp6v1e1	ATPase, H+ transporting, lysosomal V1 subunit E1	-0.406032	0	-0.638376	-0.36982	0	104.031	-0.282846									276950	Slfn8	1.0839	7.30118
11974	ENSMUSG00000015575	Atp6v0e	ATPase, H+ transporting, lysosomal V0 subunit E	-0.710004	-0.505423	-0.853651	-1.0734	0	50.3636	-0.628496									12505	Cd44	19.4919	7.29579
11975	ENSMUSG00000019302	Atp6v0a1	ATPase, H+ transporting, lysosomal V0 subunit A1	1.09471	1.10847	0.872595	1.37081	0.945194	32.3357	1.07836									12671	Chrm3	9.05348	7.28467
11977	ENSMUSG00000033792	Atp7a	ATPase, Cu++ transporting, alpha polypeptide	0.936769	1.12927	0.982921	1.7401	0.985454	3.69672	1.1549									99899	Ifi44	11.0094	7.27304
11979	ENSMUSG00000006567	Atp7b	ATPase, Cu++ transporting, beta polypeptide	2.00931	1.42618	3.77572	2.67106	2.46337	3.04297	2.46913									12870	Cp	17.0473	7.26148
11980	ENSMUSG00000037685	Atp8a1	ATPase, aminophospholipid transporter (APLT), class I, type 8A, member 1	2.25055	2.53827	3.08916	3.19053	2.55647	4.5423	2.725									14247	Fli1	0.512358	7.25231
11981	ENSMUSG00000027546	Atp9a	ATPase, class II, type 9A	-1.78688	-1.85538	-1.46121	-3.01436	-2.4418	7.34114	-2.11193									72792	2810459M11Rik	24.0369	7.2519
11982	ENSMUSG00000025324	Atp10a	ATPase, class V, type 10A	0	0	1.13266	0	0	1.39939	0.226533									100503884	Ccdc149	2.0623	7.23162
11983	ENSMUSG00000054428	Atpif1	ATPase inhibitory factor 1	-0.629434	-1.11009	-1.26222	-1.28292	0	110.463	-0.856934									71803	Slc25a18	63.5817	7.23014
11984	ENSMUSG00000024121	Atp6v0c	ATPase, H+ transporting, lysosomal V0 subunit C	0	0	0	-0.370066	0	154.488	-0.0740132									20370	Sez6	56.4646	7.22542
11987	ENSMUSG00000041313	Slc7a1	solute carrier family 7 (cationic amino acid transporter, y+ system), member 1	1.02926	1.96959	2.37646	2.44716	0.659243	71.1063	1.69634									14241	Foxl1	0.136822	7.22472
11988	ENSMUSG00000031596	Slc7a2	solute carrier family 7 (cationic amino acid transporter, y+ system), member 2	1.53389	1.79207	2.08276	2.06774	1.3725	3.09492	1.76979									233744	Spon1	38.9223	7.2194
11989	ENSMUSG00000031297	Slc7a3	solute carrier family 7 (cationic amino acid transporter, y+ system), member 3	-3.5992	-2.82208	-4.07376	-1.27534	-8.22379	8.11997	-3.99883									233651	Dchs1	30.8451	7.21695
11990	ENSMUSG00000027312	Atrn	attractin	2.76231	3.12826	3.13674	3.31583	2.39586	9.62682	2.9478									100503498	Gm16675	0.304384	7.21641
11991	ENSMUSG00000000568	Hnrnpd	heterogeneous nuclear ribonucleoprotein D	-0.442194	-0.794785	-0.719347	0	-0.588699	67.0901	-0.509005									171211	Edaradd	0.176194	7.2164
11992	ENSMUSG00000021460	Auh	AU RNA binding protein/enoyl-coenzyme A hydratase	0	0	0	0	0.795169	8.58417	0.159034									17885	Myh8	0.172359	7.20791
11993	ENSMUSG00000068328	Aup1	ancient ubiquitous protein 1	0.885672	1.2382	0.956571	0.29852	0.941006	69.7052	0.863993									66673	Sorcs3	0.153204	7.20693
11994	ENSMUSG00000052613	Pcdh15	protocadherin 15	5.7703	0	4.02134	0	0	0.0190654	1.95833									12805	Cntn1	20.5197	7.18922
11997	ENSMUSG00000052131	Akr1b7	aldo-keto reductase family 1, member B7	0	0	0	0	0	0.0249558	0									15437	Hoxd8	14.4543	7.18921
11998	ENSMUSG00000037727	Avp	arginine vasopressin	0	0	0	0	0	0.00420731	0									54613	St3gal6	17.396	7.18403
12000	ENSMUSG00000031390	Avpr2	arginine vasopressin receptor 2	0	0	0	0	0	0	0									319454	Rptoros	0.873783	7.16948
12005	ENSMUSG00000024182	Axin1	axin 1	-0.504233	-0.42498	-0.603699	-0.781033	-0.698888	20.2804	-0.602567									279618	Gm715	2.47502	7.16653
12006	ENSMUSG00000000142	Axin2	axin 2	0.30742	0.671376	0.337003	0.301753	0	14.7085	0.323511									71137	Rfx4	55.7204	7.1645
12007	ENSMUSG00000037053	Azgp1	alpha-2-glycoprotein 1, zinc	6.41939	0	8.52789	7.56227	6.79523	0.246771	5.86096									70417	Megf10	1.95982	7.16275
12009	ENSMUSG00000039781	Cep131	centrosomal protein 131	0	-0.391595	-0.573528	0	-0.424048	11.4189	-0.277834									77383	C030029H02Rik	0.153216	7.16235
12010	ENSMUSG00000060802	B2m	beta-2 microglobulin	4.75004	5.21864	6.3739	3.87661	4.18211	355.786	4.88026									330267	Thsd7a	3.11696	7.16212
12012	ENSMUSG00000039653	Baat	bile acid-Coenzyme A: amino acid N-acyltransferase	0	0	0	0	0	0.0255572	0									329782	4930570G19Rik	0.0858893	7.15791
12013	ENSMUSG00000025612	Bach1	BTB and CNC homology 1, basic leucine zipper transcription factor 1	-0.395776	0	-0.594647	-0.721527	-0.833199	5.00975	-0.50903									333639	Mamld1	9.51247	7.15289
12014	ENSMUSG00000040270	Bach2	BTB and CNC homology, basic leucine zipper transcription factor 2	2.291	1.39121	2.57927	2.18945	0	1.31103	1.69019									58802	Kcnmb4	13.5171	7.1426
12015	ENSMUSG00000024959	Bad	BCL2-associated agonist of cell death	0	0	0	0	0.753263	16.1056	0.150653									231991	Creb5	7.10459	7.12124
12017	ENSMUSG00000028416	Bag1	BCL2-associated athanogene 1	0	0	-0.390115	-1.11043	-0.422912	107.867	-0.384691									75563	Dnali1	0.146035	7.12101
12018	ENSMUSG00000057789	Bak1	BCL2-antagonist/killer 1	-0.450856	-0.37017	0	-0.862217	-0.275342	73.0789	-0.391717									319832	Tmem229a	22.5829	7.11949
12020	ENSMUSG00000049691	Nkx3-2	NK3 homeobox 2	11.233	11.1533	11.1872	10.9235	10.92	3.22232	11.0834									14812	Grin2b	0.0398839	7.11785
12021	ENSMUSG00000026196	Bard1	BRCA1 associated RING domain 1	-1.17151	-0.919039	-0.627643	0	-0.836654	6.01266	-0.71097									208936	Adamts18	0.0817453	7.11252
12022	ENSMUSG00000021381	Barx1	BarH-like homeobox 1	0	0	2.21804	0	1.28212	6.08975	0.70003									110595	Timp4	30.6188	7.11104
12023	ENSMUSG00000032033	Barx2	BarH-like homeobox 2	0	0	0	0	0	0.0374676	0									100502999	Gm19497	0.598339	7.09958
12028	ENSMUSG00000003873	Bax	BCL2-associated X protein	-0.354822	-0.43565	-1.14871	-0.871129	0	173.849	-0.562062									380686	Cnrip1	2.37778	7.08736
12029	ENSMUSG00000000317	Bcl6b	B cell CLL/lymphoma 6, member B	-0.826003	0	0.788835	0	-0.579478	6.04237	-0.123329									320111	Prr18	14.7939	7.08712
12032	ENSMUSG00000004892	Bcan	brevican	5.79533	6.86191	7.21944	6.22177	6.33278	184.374	6.48625									17756	Map2	117.551	7.0828
12033	ENSMUSG00000020650	Bcap29	B cell receptor associated protein 29	1.43781	1.92842	1.80874	2.06429	2.60139	8.00954	1.96813									227485	Cdh19	1.59325	7.08137
12034	ENSMUSG00000004264	Phb2	prohibitin 2	-0.410924	-0.97894	-1.13146	-1.12586	0	250.227	-0.729437									212326	Fam149a	8.38803	7.07541
12035	ENSMUSG00000030268	Bcat1	branched chain aminotransferase 1, cytosolic	-1.18263	-0.338841	-0.367074	-0.249814	-0.82732	22.6697	-0.593136									13837	Epha3	0.350439	7.07435
12036	ENSMUSG00000030826	Bcat2	branched chain aminotransferase 2, mitochondrial	-3.48439	-3.61431	-3.84243	-3.44618	-3.12181	8.55046	-3.50182									320840	Negr1	2.54166	7.07196
12038	ENSMUSG00000027792	Bche	butyrylcholinesterase	6.84842	7.22478	7.9534	8.01162	6.85069	2.77093	7.37778									11548	Adra1b	1.28858	7.06871
12039	ENSMUSG00000060376	Bckdha	branched chain ketoacid dehydrogenase E1, alpha polypeptide	-1.07427	-1.10377	-1.43221	-0.977157	-1.17797	22.7829	-1.15307									19059	Ppp3r2	0.102771	7.06817
12040	ENSMUSG00000032263	Bckdhb	branched chain ketoacid dehydrogenase E1, beta polypeptide	-0.479324	0	-0.972632	-0.371901	-0.481931	21.7132	-0.461158									217410	Trib2	157.339	7.06388
12041	ENSMUSG00000030802	Bckdk	branched chain ketoacid dehydrogenase kinase	0	-0.76459	0	-0.358237	0.528647	16.8759	-0.118836									56175	Bace2	2.46798	7.06256
12042	ENSMUSG00000028191	Bcl10	B cell leukemia/lymphoma 10	-0.396376	-0.427767	-0.434074	-0.448143	0	25.0897	-0.341272									12444	Ccnd2	221.052	7.0622
12043	ENSMUSG00000057329	Bcl2	B cell leukemia/lymphoma 2	4.53316	4.62868	4.55657	4.56955	4.05222	2.88334	4.46804									408064	BC064078	45.5294	7.05264
12044	ENSMUSG00000102037	Bcl2a1a	B cell leukemia/lymphoma 2 related protein A1a	0	0	0	0	0	0	0									109050	Inka2	61.5266	7.05078
12045	ENSMUSG00000089929	Bcl2a1b	B cell leukemia/lymphoma 2 related protein A1b	0	0	0	0	0	0.01847	0									244867	Arhgap20	0.501487	7.04406
12046	ENSMUSG00000053820	Bcl2a1c	B cell leukemia/lymphoma 2 related protein A1c	0	0	0	0	0	0	0									227933	Ccdc148	0.0874832	7.02775
12047	ENSMUSG00000099974	Bcl2a1d	B cell leukemia/lymphoma 2 related protein A1d	0	0	0	0	0	0.0023155	0									30878	Apln	93.6832	7.02721
12048	ENSMUSG00000007659	Bcl2l1	BCL2-like 1	0	-0.594726	0	-0.552726	0.304112	36.3727	-0.168668									19274	Ptprm	10.8758	7.0197
12049	ENSMUSG00000032191	Bcl2l10	Bcl2-like 10	0	-8.19872	-8.19872	-8.19872	0	0.00666769	-4.91923									236727	Slc9a7	22.7405	7.01711
12050	ENSMUSG00000089682	Bcl2l2	BCL2-like 2	0.413617	0.620571	0.811074	0.766152	0.554838	7.26236	0.63325									72588	2700012I20Rik	0.388469	7.00558
12051	ENSMUSG00000053175	Bcl3	B cell leukemia/lymphoma 3	-7.56744	-7.88757	-5.30539	-6.50664	-9.00879	0.90865	-7.25517									208171	Tmprss7	0.111257	7.00093
12053	ENSMUSG00000022508	Bcl6	B cell leukemia/lymphoma 6	1.00014	0.567531	0.904152	0.964933	0	4.7538	0.68735									22421	Wnt7a	18.6066	6.99734
12054	ENSMUSG00000029681	Bcl7b	B cell CLL/lymphoma 7B	0	0	0	0	0	20.6827	0									320910	Itgb8	4.24852	6.99622
12055	ENSMUSG00000030814	Bcl7c	B cell CLL/lymphoma 7C	0.666943	0.587017	0.839032	0	1.20968	58.6533	0.660535									100504626	Gm16364	0.211354	6.99045
12057	ENSMUSG00000058831	Opn1sw	opsin 1 (cone pigments), short-wave-sensitive (color blindness, tritan)	6.9541	0	6.33666	0	0	0.0526228	2.65815									18802	Plcd4	13.3289	6.98771
12061	ENSMUSG00000041347	Bdkrb1	bradykinin receptor, beta 1	0	0	0	0	0	0.00338988	0									236285	Lancl3	3.34929	6.98393
12062	ENSMUSG00000021070	Bdkrb2	bradykinin receptor, beta 2	0	0	0	0	0	0.414925	0									381077	Ccdc78	0.450845	6.96726
12064	ENSMUSG00000048482	Bdnf	brain derived neurotrophic factor	1.15391	2.69111	3.09944	3.25915	1.80962	2.48333	2.40265									66338	Cdrt4	0.436474	6.95273
12068	ENSMUSG00000032757	Bet1	Bet1 golgi vesicular membrane trafficking protein	1.0484	1.21297	1.0319	0.888051	1.46562	13.7288	1.12939									328287	Gm20554	0.421792	6.94643
12069	ENSMUSG00000042750	Bex2	brain expressed X-linked 2	1.0904	0.469374	0.95621	0.26513	0.537326	77.9063	0.663687									142980	Tlr3	18.4871	6.93646
12070	ENSMUSG00000046432	Bex3	brain expressed X-linked 3	-0.370674	-0.41008	-0.386188	-1.34064	0	198.47	-0.501516									18214	Ddr2	12.6595	6.93583
12075	ENSMUSG00000027420	Bfsp1	beaded filament structural protein 1, in lens-CP94	0	0	0	0	0	0.0284336	0									320893	6430562O15Rik	0.155139	6.92745
12091	ENSMUSG00000045594	Glb1	galactosidase, beta 1	0	0.843969	0.28656	0.685848	0.32544	52.9352	0.428363									100862070	NA	1.16855	6.92015
12095	ENSMUSG00000074489	Bglap3	bone gamma-carboxyglutamate protein 3	0	0	0	0	0	0	0									100038599	Gm10710	0.0767689	6.91014
12096	ENSMUSG00000074483	Bglap	bone gamma carboxyglutamate protein	0	0	0	0	0	0.00654269	0									192161	Pcdha9	0.224665	6.90415
12097	ENSMUSG00000074486	Bglap2	bone gamma-carboxyglutamate protein 2	0	0	0	0	0	0.0110477	0									12890	Cplx2	18.3114	6.9033
12111	ENSMUSG00000031375	Bgn	biglycan	0	2.13189	0	0.952638	-0.893365	2.69367	0.438232									226922	Kcnq5	1.34952	6.89765
12116	ENSMUSG00000074768	Bhmt	betaine-homocysteine methyltransferase	0	0	0	0	0	0	0									18189	Nrxn1	8.61034	6.89331
12121	ENSMUSG00000003452	Bicd1	BICD cargo adaptor 1	2.26222	2.94778	2.46514	2.63955	1.05047	2.63388	2.27303									239606	Slc2a13	1.23125	6.88973
12122	ENSMUSG00000004446	Bid	BH3 interacting domain death agonist	-2.23347	-1.53416	-1.31428	-2.4779	-1.85576	10.1472	-1.88311									260297	Prrt1	3.32321	6.88249
12123	ENSMUSG00000046607	Hrk	harakiri, BCL2 interacting protein (contains only BH3 domain)	-7.13389	-2.69333	-2.21088	-2.60547	-4.39168	0.261139	-3.80705									71093	Atoh8	1.82568	6.86176
12124	ENSMUSG00000016758	Bik	BCL2-interacting killer	-5.26742	0	0	-3.75117	0	0.252232	-1.80372									239618	Pdzrn4	9.6803	6.85709
12125	ENSMUSG00000027381	Bcl2l11	BCL2-like 11 (apoptosis facilitator)	-1.32561	-1.27991	-1.84702	-1.9981	-2.29925	2.7244	-1.74998									20679	Sox6	12.579	6.84961
12140	ENSMUSG00000019874	Fabp7	fatty acid binding protein 7, brain	9.78064	9.11624	10.0272	10.5443	9.81285	1208.75	9.85623									100043600	Gm4544	3.69799	6.845
12142	ENSMUSG00000038151	Prdm1	PR domain containing 1, with ZNF domain	0	0	-2.61791	-1.91374	0	0.36038	-0.906329									791275	Gm9885	0.537553	6.84464
12143	ENSMUSG00000014453	Blk	B lymphoid kinase	0	0	0	0	0	0.00159469	0									12777	Ccr10	0.159514	6.84193
12144	ENSMUSG00000030528	Blm	Bloom syndrome, RecQ like helicase	-1.23547	-1.23938	-1.12951	-0.819343	-1.28105	9.54891	-1.14095									13608	Edar	0.320639	6.83869
12145	ENSMUSG00000047880	Cxcr5	chemokine (C-X-C motif) receptor 5	0	0	0	0	0	0.145672	0									20502	Slc16a2	51.9814	6.83849
12151	ENSMUSG00000026739	Bmi1	Bmi1 polycomb ring finger oncogene	5.27345	5.66624	5.94511	4.87093	5.34853	29.8943	5.42085									545975	Cers3	0.0750426	6.83406
12153	ENSMUSG00000022098	Bmp1	bone morphogenetic protein 1	4.48259	4.84669	4.79836	5.07644	4.72964	34.4093	4.78675									21813	Tgfbr2	9.87294	6.82937
12154	ENSMUSG00000030046	Bmp10	bone morphogenetic protein 10	0	0	0	0	0	0	0									12941	Pcdha5	0.554491	6.82744
12155	ENSMUSG00000023279	Bmp15	bone morphogenetic protein 15	0	0	0	0	0	0.00693693	0									100504166	4933421O10Rik	0.938843	6.82284
12156	ENSMUSG00000027358	Bmp2	bone morphogenetic protein 2	0	0	3.30893	3.09274	2.55881	0.459842	1.7921									246190	Otoa	0.0782718	6.81334
12159	ENSMUSG00000021835	Bmp4	bone morphogenetic protein 4	-9.51665	-9.04236	-10.2319	-8.63236	-8.77639	0.108882	-9.23992									234267	Gpm6a	31.5729	6.80972
12160	ENSMUSG00000032179	Bmp5	bone morphogenetic protein 5	0	0	0	0	0	0.00248585	0									217826	Kcnk13	12.4192	6.80883
12161	ENSMUSG00000039004	Bmp6	bone morphogenetic protein 6	-3.68864	-5.13759	-4.27147	-4.45248	-4.01511	0.0801731	-4.31306									57257	Vav3	21.5435	6.8075
12162	ENSMUSG00000008999	Bmp7	bone morphogenetic protein 7	2.7432	3.13412	4.40664	2.2309	2.28956	37.2758	2.96088									100038614	Gm10791	0.778143	6.80573
12163	ENSMUSG00000032726	Bmp8a	bone morphogenetic protein 8a	0	0	0	-2.85819	0	0.431115	-0.571638									73720	Cst6	0.754707	6.80405
12164	ENSMUSG00000002384	Bmp8b	bone morphogenetic protein 8b	-6.33646	-5.01093	-5.32413	-8.48853	-8.01683	0.0230457	-6.63537									100316932	Snora28	2.08395	6.80109
12165	ENSMUSG00000072625	Gdf2	growth differentiation factor 2	0	0	0	0	0	0	0									319743	9630013D21Rik	0.0868499	6.78952
12166	ENSMUSG00000021796	Bmpr1a	bone morphogenetic protein receptor, type 1A	1.29316	1.76824	1.71799	1.89012	1.90349	28.2994	1.7146									545370	Hmcn1	0.240773	6.7882
12167	ENSMUSG00000052430	Bmpr1b	bone morphogenetic protein receptor, type 1B	3.11847	3.09187	3.79403	4.85031	3.3077	1.23574	3.63248									12363	Casp4	1.2282	6.7739
12168	ENSMUSG00000067336	Bmpr2	bone morphogenetic protein receptor, type II (serine/threonine kinase)	4.07665	4.57057	4.80171	4.53336	3.40967	12.1232	4.27839									68792	Srpx2	2.30002	6.76996
12169	ENSMUSG00000031377	Bmx	BMX non-receptor tyrosine kinase	7.87003	10.318	11.4015	5.82008	8.41859	0.666492	8.76563									236915	Arhgef9	19.287	6.76994
12173	ENSMUSG00000025105	Bnc1	basonuclin 1	0	0	0	0	0	0.0115265	0									227659	Slc2a6	0.93762	6.76829
12175	ENSMUSG00000011958	Bnip2	BCL2/adenovirus E1B interacting protein 2	1.05335	0.855885	0.683555	1.07872	1.47121	53.9277	1.02854									100502943	NA	0.594554	6.76477
12176	ENSMUSG00000078566	Bnip3	BCL2/adenovirus E1B interacting protein 3	-1.83146	-0.956905	-1.07806	-1.24365	-0.819035	4.71637	-1.18582									15245	Hhip	3.44353	6.76224
12177	ENSMUSG00000022051	Bnip3l	BCL2/adenovirus E1B interacting protein 3-like	0.51752	0.594096	0	0	0.867119	22.2353	0.395747									319613	Sybu	4.18649	6.76104
12180	ENSMUSG00000055027	Smyd1	SET and MYND domain containing 1	-3.15717	-3.69939	-5.05324	-4.26661	0	0.0816467	-3.23528									320662	Casc1	0.105421	6.74903
12181	ENSMUSG00000022557	Bop1	block of proliferation 1	-0.933015	-1.10866	-1.18734	-0.837948	-1.04351	70.5734	-1.0221									18186	Nrp1	7.38087	6.74893
12182	ENSMUSG00000029082	Bst1	bone marrow stromal cell antigen 1	-6.38202	-7.73255	-9.84553	-6.29721	-9.84553	0.00451585	-8.02057									668215	Hectd2os	0.10008	6.7473
12183	ENSMUSG00000038871	Bpgm	2,3-bisphosphoglycerate mutase	0	-0.572301	0	0	0.474664	12.8703	-0.0195273									73230	Bmper	11.9286	6.74378
12189	ENSMUSG00000017146	Brca1	breast cancer 1, early onset	-1.61397	-1.44394	-1.25928	-0.794888	-1.38983	9.68059	-1.30038									67092	Gatm	69.7701	6.71859
12190	ENSMUSG00000041147	Brca2	breast cancer 2, early onset	-1.23902	-1.50118	-0.861764	-0.423122	-1.52068	3.56693	-1.10915									93892	Pcdhb21	0.691059	6.71525
12192	ENSMUSG00000021127	Zfp36l1	zinc finger protein 36, C3H type-like 1	0.457786	0.704044	0.931497	-0.163222	-0.420051	76.7505	0.302011									52389	Adgra1	3.84756	6.71124
12193	ENSMUSG00000045817	Zfp36l2	zinc finger protein 36, C3H type-like 2	0	0.501652	0.591151	0	-0.53978	31.7285	0.110605									20855	Stc1	3.47897	6.70718
12209	ENSMUSG00000031130	Brs3	bombesin-like receptor 3	0	0	0	0	0	0	0									64293	Stk32b	12.1813	6.70362
12211	ENSMUSG00000024073	Birc6	baculoviral IAP repeat-containing 6	0	0	0	0.708609	0	8.69856	0.141722									83453	Chrdl1	3.27723	6.69398
12212	ENSMUSG00000031327	Chic1	cysteine-rich hydrophobic domain 1	0	0	0.729805	0	0	1.15675	0.145961									74568	Mlkl	1.89571	6.68551
12215	ENSMUSG00000023175	Bsg	basigin	-0.317159	0	0	-0.1524	0	259.613	-0.0939117									14362	Fzd1	69.1277	6.66386
12217	ENSMUSG00000032589	Bsn	bassoon	-1.20248	-1.40698	0	-1.40958	-2.38833	0.174171	-1.28147									320127	Dgki	1.76899	6.65796
12223	ENSMUSG00000082361	Btc	betacellulin, epidermal growth factor family member	0	0	0	0	0	0.0172135	0									77531	Anks1b	2.19395	6.65247
12224	ENSMUSG00000005148	Klf5	Kruppel-like factor 5	-8.21921	-7.35178	-7.44311	-8.2866	-8.18744	0.638934	-7.89763									18163	Ctnnd2	37.7816	6.64888
12226	ENSMUSG00000036478	Btg1	B cell translocation gene 1, anti-proliferative	0	0.747989	1.14543	-0.625543	0	8.80436	0.253575									18511	Pax9	8.61102	6.63692
12227	ENSMUSG00000020423	Btg2	B cell translocation gene 2, anti-proliferative	0.70918	0.425704	-0.650364	-0.620789	0.434711	11.1947	0.0596883									67198	Spats2l	26.7786	6.59491
12228	ENSMUSG00000022863	Btg3	B cell translocation gene 3	-0.683144	0	0	-2.0393	0	5.95016	-0.544489									216188	Aldh1l2	24.4153	6.59421
12229	ENSMUSG00000031264	Btk	Bruton agammaglobulinemia tyrosine kinase	0	0	0	0	0	0.0057357	0									242506	Frmd3	1.0506	6.58862
12231	ENSMUSG00000000706	Btn1a1	butyrophilin, subfamily 1, member A1	0	0	0	0	0	0.0603189	0									218820	Zfp503	6.36774	6.58594
12234	ENSMUSG00000025217	Btrc	beta-transducin repeat containing protein	0	0	0	0.353441	0	10.4957	0.0706883									76980	Ube2ql1	69.6558	6.57804
12235	ENSMUSG00000027379	Bub1	BUB1, mitotic checkpoint serine/threonine kinase	-1.30288	-1.54198	-1.60746	-0.88303	-1.26461	21.6149	-1.31999									67790	Rab39b	5.20753	6.57551
12236	ENSMUSG00000040084	Bub1b	BUB1B, mitotic checkpoint serine/threonine kinase	-1.00195	-1.35192	-1.31944	-0.578489	-1.22561	46.8162	-1.09548									29873	Cspg5	152.513	6.56685
12237	ENSMUSG00000066979	Bub3	BUB3 mitotic checkpoint protein	0	-0.587484	-0.691976	-0.327484	0	103.552	-0.321389									13612	Edil3	0.796698	6.5647
12238	ENSMUSG00000051154	Commd3	COMM domain containing 3	2.76843	2.58468	2.60602	2.59813	3.48979	100.518	2.80941									666794	Rbm24	16.3352	6.55905
12257	ENSMUSG00000041736	Tspo	translocator protein	-1.26188	-1.61621	0	-1.23792	-0.992099	9.1482	-1.02162									16009	Igfbp3	533.3	6.55392
12258	ENSMUSG00000023224	Serping1	serine (or cysteine) peptidase inhibitor, clade G, member 1	-4.31299	-5.05651	-4.85114	-6.56098	-5.54096	0.406692	-5.26452									170790	Mlc1	92.8577	6.55252
12259	ENSMUSG00000036887	C1qa	complement component 1, q subcomponent, alpha polypeptide	0	0	0	0	0	0.229438	0									100038433	9130213A22Rik	0.14349	6.53556
12260	ENSMUSG00000036905	C1qb	complement component 1, q subcomponent, beta polypeptide	0	0	0	0	0	0.0571819	0									227325	Dner	13.8939	6.52224
12261	ENSMUSG00000018446	C1qbp	complement component 1, q subcomponent binding protein	-1.02808	-1.49338	-1.38381	-1.34833	-0.828588	260.818	-1.21644									100038569	Gm10558	0.119561	6.51323
12262	ENSMUSG00000036896	C1qc	complement component 1, q subcomponent, C chain	0	0	0	0	0	0.249882	0									12549	Arhgap31	52.0094	6.50551
12263	ENSMUSG00000024371	C2	complement component 2 (within H-2S)	-5.02786	0	-5.7305	-4.0787	0	0.0406146	-2.96741									107581	Col16a1	13.8452	6.5024
12265	ENSMUSG00000022504	Ciita	class II transactivator	0	0	0	0	0	0.00809969	0									30938	Fgd3	1.72662	6.49842
12266	ENSMUSG00000024164	C3	complement component 3	0	0	0	-1.12895	0	0.8627	-0.225791									67272	Cmtm5	30.482	6.49135
12267	ENSMUSG00000040552	C3ar1	complement component 3a receptor 1	0	0	0	0	0	0.00853409	0									12032	Bcan	184.374	6.48625
12268	ENSMUSG00000073418	C4b	complement component 4B (Chido blood group)	0	0	1.92716	1.7666	0	0.294003	0.738752									14724	Gp1bb	0.432786	6.48331
12269	ENSMUSG00000026405	C4bp	complement component 4 binding protein	0	0	0	0	0	0	0									210356	Nckap5	1.38222	6.48311
12270	NA	C4bp-ps1	complement component 4 binding protein, pseudogene 1	0	0	0	0	0	0.00294503	0									114644	Slc13a3	4.49465	6.4784
12273	ENSMUSG00000049130	C5ar1	complement component 5a receptor 1	0	0	0	0	0	0.0052008	0									78408	Fam131a	27.1345	6.47375
12274	ENSMUSG00000022181	C6	complement component 6	0	0	0	0	0	0	0									18751	Prkcb	13.8722	6.4726
12279	ENSMUSG00000022149	C9	complement component 9	0	0	0	0	0	0.0011709	0									225579	Slc27a6	1.9747	6.47057
12282	ENSMUSG00000032115	Hyou1	hypoxia up-regulated 1	0	0	0	0.602735	0	94.1376	0.120547									100862305	NA	12.5924	6.46757
12283	ENSMUSG00000036707	Cab39	calcium binding protein 39	0.457518	0.625723	0.637342	0.617297	0.411045	36.0032	0.549785									64817	Svep1	3.53484	6.46299
12286	ENSMUSG00000034656	Cacna1a	calcium channel, voltage-dependent, P/Q type, alpha 1A subunit	-1.37698	-1.59535	-2.25626	-1.78025	-2.08574	1.90078	-1.81892									14658	Glrb	5.80775	6.45905
12287	ENSMUSG00000004113	Cacna1b	calcium channel, voltage-dependent, N type, alpha 1B subunit	1.94319	1.26091	1.78943	2.96071	1.11192	1.10825	1.81324									20720	Serpine2	1463.31	6.44397
12288	ENSMUSG00000051331	Cacna1c	calcium channel, voltage-dependent, L type, alpha 1C subunit	8.13014	8.16054	7.24058	7.62486	7.28872	0.395416	7.68897									77889	Lbh	68.8507	6.43254
12289	ENSMUSG00000015968	Cacna1d	calcium channel, voltage-dependent, L type, alpha 1D subunit	0	0	0	0	0	0.0709974	0									67252	Cap2	29.2311	6.41419
12290	ENSMUSG00000004110	Cacna1e	calcium channel, voltage-dependent, R type, alpha 1E subunit	0	0	0	0	0	0.0106445	0									381287	A530032D15Rik	0.107456	6.41321
12291	ENSMUSG00000020866	Cacna1g	calcium channel, voltage-dependent, T type, alpha 1G subunit	1.66454	2.18314	1.81302	3.03584	2.10122	1.55867	2.15955									69060	Pnlip	0.957583	6.41117
12292	ENSMUSG00000026407	Cacna1s	calcium channel, voltage-dependent, L type, alpha 1S subunit	0	-6.44474	0	0	0	0.0115778	-1.28895									81913	Bambi-ps1	0.734838	6.40294
12293	ENSMUSG00000040118	Cacna2d1	calcium channel, voltage-dependent, alpha2/delta subunit 1	3.35916	3.41546	4.37773	3.90585	3.51408	5.48783	3.71446									225594	Gm4841	0.543819	6.39947
12294	ENSMUSG00000021991	Cacna2d3	calcium channel, voltage-dependent, alpha2/delta subunit 3	0	-4.24176	0	0	0	0.121089	-0.848352									320159	Togaram2	0.131068	6.39651
12295	ENSMUSG00000020882	Cacnb1	calcium channel, voltage-dependent, beta 1 subunit	0	0	0	0	0	1.75383	0									12841	Col9a3	90.8516	6.39442
12296	ENSMUSG00000057914	Cacnb2	calcium channel, voltage-dependent, beta 2 subunit	4.73294	4.81868	5.59816	5.20551	5.37372	2.64102	5.1458									100861633	NA	113.774	6.39376
12297	ENSMUSG00000003352	Cacnb3	calcium channel, voltage-dependent, beta 3 subunit	-3.3703	-3.03075	-3.38993	-3.85281	-3.0956	2.4994	-3.34788									12558	Cdh2	65.9454	6.39206
12298	ENSMUSG00000017412	Cacnb4	calcium channel, voltage-dependent, beta 4 subunit	0	0	0	0	0	0.077272	0									71816	Rnf180	7.30732	6.38795
12299	ENSMUSG00000020722	Cacng1	calcium channel, voltage-dependent, gamma subunit 1	0	0	0	0	0	0.0201061	0									100042802	AI463229	0.134177	6.37562
12300	ENSMUSG00000019146	Cacng2	calcium channel, voltage-dependent, gamma subunit 2	0	0	0	0	0	0.00518929	0									19266	Ptprd	4.85753	6.37221
12301	ENSMUSG00000014226	Cacybp	calcyclin binding protein	-0.644541	-0.693164	-1.24911	-1.07848	0	133.981	-0.733059									26410	Map3k8	0.197934	6.37188
12304	ENSMUSG00000025823	Pdia4	protein disulfide isomerase associated 4	0	-0.214843	-0.213714	0.62492	0.718514	189.077	0.182975									109594	Lmo1	47.7669	6.35764
12305	ENSMUSG00000003534	Ddr1	discoidin domain receptor family, member 1	1.14373	0.449131	1.62384	2.12795	0.972387	78.8344	1.26341									73429	Hoxd3os1	0.755546	6.35328
12306	ENSMUSG00000032231	Anxa2	annexin A2	1.56487	1.23794	1.73168	3.0238	2.83061	77.2306	2.07778									244281	Myo16	4.20244	6.35017
12307	ENSMUSG00000028222	Calb1	calbindin 1	0	0	0	0	0	0.242805	0									108811	Ccdc122	0.317844	6.34805
12308	ENSMUSG00000003657	Calb2	calbindin 2	3.34354	3.19952	1.65139	-0.967821	4.90938	12.9848	2.4272									14119	Fbn2	9.17688	6.34441
12309	ENSMUSG00000040808	S100g	S100 calcium binding protein G	0	0	0	0	0	0	0									278279	Tmtc2	11.748	6.30358
12310	ENSMUSG00000030669	Calca	calcitonin/calcitonin-related polypeptide, alpha	-3.68315	-6.08572	-4.94657	-5.29946	0	0.779875	-4.00298									223843	Dbx2	41.5302	6.30222
12311	ENSMUSG00000023964	Calcr	calcitonin receptor	0	0	0	0	0	0.0289063	0									229445	Ctso	9.57732	6.286
12313	ENSMUSG00000001175	Calm1	calmodulin 1	1.17972	1.1383	1.30542	1.0553	1.53281	192.721	1.24231									18795	Plcb1	3.91884	6.28358
12314	ENSMUSG00000036438	Calm2	calmodulin 2	0.457139	0.3815	0	0	1.13324	656.261	0.394376									225998	Rorb	1.09048	6.28242
12315	ENSMUSG00000019370	Calm3	calmodulin 3	0.603169	0.435796	0.614512	0.141116	0.546846	245.813	0.468288									270028	Fam155a	3.01654	6.27509
12316	ENSMUSG00000033952	Aspm	abnormal spindle microtubule assembly	0	0	0	1.19097	0	6.44517	0.238195									18766	Pkdrej	0.0568925	6.27152
12317	ENSMUSG00000003814	Calr	calreticulin	0	0.213904	0	0.601401	0.782238	527.504	0.319508									71592	Pogk	16.1228	6.27025
12319	ENSMUSG00000041261	Car8	carbonic anhydrase 8	0	-1.96524	2.24899	0	0	0.513882	0.05675									19142	Prss12	0.496065	6.26864
12321	ENSMUSG00000029767	Calu	calumenin	0.926821	1.32979	0.936057	1.58608	1.4329	192.754	1.24233									16363	Irf2	24.3242	6.25884
12322	ENSMUSG00000024617	Camk2a	calcium/calmodulin-dependent protein kinase II alpha	-5.45129	-6.56551	-4.34916	-4.98363	-5.54346	0.131345	-5.37861									13004	Ncan	146.996	6.25864
12323	ENSMUSG00000057897	Camk2b	calcium/calmodulin-dependent protein kinase II, beta	3.99901	3.55207	4.07847	3.57676	3.58352	51.4166	3.75797									18994	Pou3f4	10.071	6.25323
12325	ENSMUSG00000021820	Camk2g	calcium/calmodulin-dependent protein kinase II gamma	1.08549	1.46255	1.24393	0.958663	1.20971	12.6093	1.19207									117591	Slc2a9	2.54909	6.24893
12326	ENSMUSG00000038128	Camk4	calcium/calmodulin-dependent protein kinase IV	4.82993	4.40152	4.4127	4.44614	4.25792	0.297032	4.46964									121021	Cspg4	16.4214	6.23829
12328	ENSMUSG00000021501	Caml	calcium modulating ligand	1.01051	1.127	0.662902	1.064	1.32467	31.8213	1.03782									107065	Lrrtm2	0.153625	6.23742
12330	ENSMUSG00000020368	Canx	calnexin	0.331297	0.600804	0.26421	0.901643	0.637459	274.002	0.547083									320827	C530008M17Rik	17.7459	6.23421
12331	ENSMUSG00000028656	Cap1	CAP, adenylate cyclase-associated protein 1 (yeast)	0	-0.324492	-0.644404	-0.679515	0	135.861	-0.329682									19731	Rgl1	28.4706	6.23362
12332	ENSMUSG00000056737	Capg	capping protein (actin filament), gelsolin-like	-5.72697	-7.4537	-5.30628	-7.6257	-6.50078	0.343668	-6.52269									210293	Dock10	16.7592	6.23351
12333	ENSMUSG00000024942	Capn1	calpain 1	-5.85814	-5.78816	-4.96105	-5.02268	-4.57313	0.97181	-5.24063									78896	1500015O10Rik	45.8734	6.227
12334	ENSMUSG00000026509	Capn2	calpain 2	1.87601	2.22552	2.01882	2.17525	2.05253	52.5935	2.06963									74023	Rd3	0.144738	6.22307
12335	ENSMUSG00000079110	Capn3	calpain 3	0	0	0	0	0	0.00664307	0									791338	Gm10190	0.10417	6.21346
12336	ENSMUSG00000001794	Capns1	calpain, small subunit 1	-0.898388	-0.898065	-0.94817	-1.01105	-0.818329	206.621	-0.9148									71898	Apol9b	0.686223	6.21189
12337	ENSMUSG00000035547	Capn5	calpain 5	-0.919654	-0.767185	-1.22228	-1.12161	-1.47484	6.82938	-1.10112									231238	Sel1l3	27.1712	6.20547
12338	ENSMUSG00000067276	Capn6	calpain 6	0	0	0	0	0	0.147311	0									72677	2810049E08Rik	0.156824	6.20334
12339	ENSMUSG00000021893	Capn7	calpain 7	0.913334	0.835775	1.04927	1.20918	1.1858	13.9444	1.03867									12936	Pcdha4	0.0306793	6.20245
12340	ENSMUSG00000070372	Capza1	capping protein (actin filament) muscle Z-line, alpha 1	0.357444	0.422167	0	-0.498497	0.561035	19.3255	0.16843									23794	Adamts5	0.874144	6.19431
12343	ENSMUSG00000015733	Capza2	capping protein (actin filament) muscle Z-line, alpha 2	0	0	0	0	0.542113	48.5232	0.108423									74013	Rftn2	13.871	6.18029
12344	ENSMUSG00000041791	Capza3	capping protein (actin filament) muscle Z-line, alpha 3	0	0	0	0	0	0	0									15401	Hoxa4	9.74286	6.17531
12345	ENSMUSG00000028745	Capzb	capping protein (actin filament) muscle Z-line, beta	0	0	0	0	0.409022	91.4624	0.0818044									100503309	NA	1.66339	6.16634
12346	ENSMUSG00000027556	Car1	carbonic anhydrase 1	0	0	0	0	0	0.0166201	0									57764	Ntn4	5.49351	6.15722
12348	ENSMUSG00000003273	Car11	carbonic anhydrase 11	0	0	0	0	0	2.95666	0									76960	Bcas1	62.8447	6.15651
12349	ENSMUSG00000027562	Car2	carbonic anhydrase 2	-1.02741	0	1.16056	0	0	10.1075	0.0266296									270120	Fat3	0.660175	6.15477
12350	ENSMUSG00000027559	Car3	carbonic anhydrase 3	3.16061	1.51674	4.9939	5.65022	3.35844	13.6862	3.73598									12669	Chrm1	0.066211	6.14522
12351	ENSMUSG00000000805	Car4	carbonic anhydrase 4	-12.1961	-11.9482	-8.61437	-14.1352	-11.793	0.0153022	-11.7374									21930	Tnfaip6	20.2084	6.14229
12352	ENSMUSG00000025317	Car5a	carbonic anhydrase 5a, mitochondrial	0	0	0	0	0	0.197752	0									232345	A2m	8.36856	6.1386
12353	ENSMUSG00000028972	Car6	carbonic anhydrase 6	0	0	0	0	0	0.150117	0									15064	Mr1	0.64408	6.13472
12354	ENSMUSG00000031883	Car7	carbonic anhydrase 7	0	0	0	0	0	0.202092	0									14451	Gas1	138.359	6.13058
12355	ENSMUSG00000005677	Nr1i3	nuclear receptor subfamily 1, group I, member 3	0	0	0	0	0	0.173781	0									17858	Mx2	0.863204	6.12905
12359	ENSMUSG00000027187	Cat	catalase	-0.892958	-0.763221	-1.26124	-0.774952	-1.02357	56.3302	-0.943189									238725	Gpr150	0.168707	6.12268
12361	ENSMUSG00000031012	Cask	calcium/calmodulin-dependent serine protein kinase (MAGUK family)	2.4788	3.05231	3.09638	3.23196	2.81081	21.0361	2.93405									67477	Abhd15	4.63465	6.11723
12362	ENSMUSG00000025888	Casp1	caspase 1	0	0	5.44768	0	0	0.15487	1.08954									11539	Adora1	6.97244	6.11622
12363	ENSMUSG00000033538	Casp4	caspase 4, apoptosis-related cysteine peptidase	6.2118	5.2978	9.31289	6.42859	6.61843	1.2282	6.7739									266614	Ly6g5b	0.15726	6.11288
12364	ENSMUSG00000025887	Casp12	caspase 12	4.34396	3.35131	4.94736	6.67085	5.05521	0.464049	4.87374									245403	Dcaf12l2	1.72556	6.10256
12365	ENSMUSG00000005355	Casp14	caspase 14	0	0	0	0	0	0.0111375	0									217843	Unc79	2.08213	6.10141
12366	ENSMUSG00000029863	Casp2	caspase 2	1.6081	1.28281	1.32324	1.44549	1.12142	11.2509	1.35621									329942	Csmd2	0.226323	6.10074
12367	ENSMUSG00000031628	Casp3	caspase 3	0.55226	1.12856	0.341576	0.801737	1.37179	55.3201	0.839184									210417	Thsd7b	0.0596903	6.09778
12368	ENSMUSG00000027997	Casp6	caspase 6	0.497767	0	0	0	1.09128	10.9079	0.317809									76220	6530402F18Rik	3.16588	6.0939
12369	ENSMUSG00000025076	Casp7	caspase 7	1.85615	2.02431	2.32866	2.17914	2.34277	16.8974	2.14621									12939	Pcdha7	0.14087	6.06038
12370	ENSMUSG00000026029	Casp8	caspase 8	-2.82266	0	0	0	0	0.198311	-0.564531									116847	Prelp	15.4258	6.0603
12371	ENSMUSG00000028914	Casp9	caspase 9	0	0.505113	0	0	0	4.8148	0.101023									20358	Sema6a	43.4609	6.05949
12372	ENSMUSG00000007122	Casq1	calsequestrin 1	0	-4.15818	-4.63589	-2.89501	0	0.780283	-2.33782									56504	Srpk3	0.214765	6.05576
12373	ENSMUSG00000027861	Casq2	calsequestrin 2	9.54353	7.20141	8.30377	9.36124	11.2328	0.710824	9.12855									14395	Gabra2	3.70897	6.05501
12374	ENSMUSG00000051980	Casr	calcium-sensing receptor	0	0	0	0	0	0	0									13193	Dcx	0.0384817	6.05016
12380	ENSMUSG00000021585	Cast	calpastatin	-1.96787	-1.5823	-0.616907	-1.34071	-1.7601	5.23677	-1.45358									620253	Dcpp3	0.586827	6.04869
12385	ENSMUSG00000037815	Ctnna1	catenin (cadherin associated protein), alpha 1	-1.58478	-1.56419	-1.68122	-1.03492	-1.4339	61.0635	-1.4598									20605	Sstr1	0.183878	6.03428
12386	ENSMUSG00000063063	Ctnna2	catenin (cadherin associated protein), alpha 2	6.99467	4.80452	5.80808	5.6788	4.7165	0.710613	5.60051									330222	Sdk1	2.99495	6.02845
12387	ENSMUSG00000006932	Ctnnb1	catenin (cadherin associated protein), beta 1	0.313659	0.46558	0.357513	0.828343	0.483253	292.247	0.48967									277089	S100a11-ps	0.601401	6.02742
12388	ENSMUSG00000034101	Ctnnd1	catenin (cadherin associated protein), delta 1	-0.493577	-0.45944	-0.527624	0	-0.635789	43.3398	-0.423286									215085	Slc35f1	3.05903	6.02557
12389	ENSMUSG00000007655	Cav1	caveolin 1, caveolae protein	2.93177	0	0	3.60291	2.19439	0.479735	1.74581									26878	B3galt2	0.441392	6.02037
12390	ENSMUSG00000000058	Cav2	caveolin 2	6.04459	6.94915	7.58758	8.1822	8.20231	4.37713	7.39317									244579	Tox3	10.5416	6.01799
12391	ENSMUSG00000062694	Cav3	caveolin 3	0	0	0	0	0	0.0030862	0									15403	Hoxa6	7.21246	6.01505
12393	ENSMUSG00000039153	Runx2	runt related transcription factor 2	7.14831	8.25605	9.58641	7.94788	7.15569	2.48751	8.01887									329739	Fam102b	28.7269	6.01191
12394	ENSMUSG00000022952	Runx1	runt related transcription factor 1	1.46181	0.999701	1.58665	1.73187	0	0.984362	1.15601									71683	Gypc	14.3355	6.01049
12395	ENSMUSG00000006586	Runx1t1	RUNX1 translocation partner 1	0	0	0	0	0	0.210683	0									244209	Cyp2r1	0.271287	6.01032
12396	ENSMUSG00000038533	Cbfa2t2	CBFA2/RUNX1 translocation partner 2	-1.71914	-1.51103	-1.88055	-1.74141	-1.80917	6.79938	-1.73226									230316	Megf9	11.569	6.0098
12398	ENSMUSG00000006362	Cbfa2t3	CBFA2/RUNX1 translocation partner 3	0	-1.51918	-1.93427	-2.50813	0	0.127636	-1.19232									381339	Tmem182	0.279851	6.00494
12399	ENSMUSG00000070691	Runx3	runt related transcription factor 3	1.49687	2.22803	1.90539	1.25606	1.19745	2.01732	1.61676									15434	Hoxd3	2.46964	6.00396
12400	ENSMUSG00000031885	Cbfb	core binding factor beta	1.83474	2.13333	1.95787	1.92905	1.98477	68.62	1.96795									20128	Trim30a	1.55186	6.0021
12401	ENSMUSG00000060807	Serpina6	serine (or cysteine) peptidase inhibitor, clade A, member 6	0	0	0	0	0	0	0									17059	Klrb1c	0.136369	5.99883
12402	ENSMUSG00000034342	Cbl	Casitas B-lineage lymphoma	0	0.52894	0.534684	0.585182	-0.620892	7.40557	0.205583									381413	Gpr176	0.108016	5.98945
12404	ENSMUSG00000031654	Cbln1	cerebellin 1 precursor protein	-4.80402	-5.71605	-4.10179	-4.37562	-5.41534	0.121178	-4.88256									16939	Lor	12.2777	5.98922
12405	ENSMUSG00000024647	Cbln2	cerebellin 2 precursor protein	0	0	0	0	0	0.122586	0									319783	A730056A06Rik	0.210079	5.98708
12406	ENSMUSG00000070436	Serpinh1	serine (or cysteine) peptidase inhibitor, clade H, member 1	1.3508	1.95992	1.95535	1.41857	2.64249	827.721	1.86542									13849	Ephx1	234.97	5.98556
12408	ENSMUSG00000051483	Cbr1	carbonyl reductase 1	0.801092	0.771232	0	0.782826	1.36811	54.0602	0.744651									67775	Rtp4	23.1676	5.96803
12409	ENSMUSG00000025150	Cbr2	carbonyl reductase 2	0	0	5.75408	5.02157	6.35564	0.361281	3.42626									76113	Lpo	3.60965	5.962
12411	ENSMUSG00000024039	Cbs	cystathionine beta-synthase	1.95049	3.32543	2.24175	3.50311	2.7066	41.4993	2.74548									70839	P2ry12	0.266476	5.95973
12412	ENSMUSG00000018666	Cbx1	chromobox 1	-1.88926	-2.03508	-1.8963	-2.08335	-1.73508	97.1527	-1.92781									381812	Cracr2a	0.267539	5.95858
12416	ENSMUSG00000025577	Cbx2	chromobox 2	-0.703109	-0.4988	-1.48451	-1.64214	-1.05978	9.02678	-1.07767									319634	Efcab5	0.0759482	5.95652
12417	ENSMUSG00000029836	Cbx3	chromobox 3	0.376158	0.378982	0.21061	0	0.69436	69.2769	0.332022									93875	Pcdhb4	1.2489	5.94236
12418	ENSMUSG00000039989	Cbx4	chromobox 4	3.13061	3.71738	3.47885	3.79522	3.23029	13.1206	3.47047									13081	Cyp24a1	0.137381	5.94013
12419	ENSMUSG00000009575	Cbx5	chromobox 5	1.10867	0.666717	0.997486	1.158	0.936994	74.8796	0.973574									50876	Tmod2	8.73034	5.93308
12421	ENSMUSG00000025907	Rb1cc1	RB1-inducible coiled-coil 1	0.68363	1.01745	0.678135	0.913961	0.442582	6.74987	0.747152									100736249	Mira	39.6598	5.93014
12424	ENSMUSG00000032532	Cck	cholecystokinin	0	0	0	0	0	0.00703099	0									53412	Ppp1r3c	6.07757	5.91691
12425	ENSMUSG00000029193	Cckar	cholecystokinin A receptor	0	0	0	0	0	0.0050637	0									18647	Cdk14	12.6773	5.91405
12426	ENSMUSG00000030898	Cckbr	cholecystokinin B receptor	0	0	0	0	0	0.00671424	0									72512	Tmem173	137.78	5.90732
12427	ENSMUSG00000027793	Ccna1	cyclin A1	0	0	0	0	0	0.164767	0									320152	4930412C18Rik	0.189724	5.90705
12428	ENSMUSG00000027715	Ccna2	cyclin A2	0	-0.384861	-0.32866	0	0	101.188	-0.142704									16178	Il1r2	0.245634	5.89026
12442	ENSMUSG00000032218	Ccnb2	cyclin B2	-0.25787	-1.37096	-0.770303	-0.571877	0.250261	55.2901	-0.54415									330812	Rnf150	0.62324	5.88649
12443	ENSMUSG00000070348	Ccnd1	cyclin D1	4.12744	4.02123	3.49738	3.77165	3.73479	628.502	3.8305									71306	Mfap3l	1.99628	5.88397
12444	ENSMUSG00000000184	Ccnd2	cyclin D2	6.79908	7.56769	6.7704	7.45423	6.71961	221.052	7.0622									76184	Abca6	0.808509	5.8709
12445	ENSMUSG00000034165	Ccnd3	cyclin D3	-2.20593	-2.51677	-2.66989	-3.11532	-2.60525	35.3028	-2.62263									19039	Lgals3bp	18.0279	5.87073
12447	ENSMUSG00000002068	Ccne1	cyclin E1	-3.38559	-3.95962	-3.74718	-3.59581	-2.97297	18.3421	-3.53223									15404	Hoxa7	29.2314	5.86592
12448	ENSMUSG00000028212	Ccne2	cyclin E2	2.07118	2.10522	2.31677	2.41002	2.15207	5.69778	2.21105									333564	Fndc3c1	5.28367	5.86548
12449	ENSMUSG00000072082	Ccnf	cyclin F	-1.84292	-2.62919	-2.70097	-2.40802	-2.03133	31.7495	-2.32248									58182	Prokr1	3.8268	5.86111
12450	ENSMUSG00000020326	Ccng1	cyclin G1	1.86533	2.22543	1.12527	1.73504	2.54926	61.1082	1.90006									12007	Azgp1	0.246771	5.86096
12452	ENSMUSG00000029385	Ccng2	cyclin G2	1.68996	1.8682	1.39018	1.2848	1.85243	4.13739	1.61711									243499	Lrrtm4	0.108596	5.85911
12453	ENSMUSG00000063015	Ccni	cyclin I	0.678122	0.581104	0.857131	-0.278142	1.31805	38.9622	0.631252									242259	Slc44a5	0.293302	5.85325
12454	ENSMUSG00000021258	Ccnk	cyclin K	0	0.292153	0	-0.586508	-0.664139	46.2712	-0.191699									17057	Klrb1a	0.23945	5.84944
12455	ENSMUSG00000011960	Ccnt1	cyclin T1	-0.379594	0	-0.384667	0	-0.805103	11.2363	-0.313873									13110	Cyp2j6	3.95781	5.84726
12457	ENSMUSG00000023087	Noct	nocturnin	-2.876	-3.07495	-3.24738	-2.85501	-2.99967	9.856	-3.0106									268723	A830039N20Rik	0.455823	5.84
12458	ENSMUSG00000040899	Ccr6	chemokine (C-C motif) receptor 6	0	0	0	0	0	0.00118257	0									19662	Rbp4	5.28504	5.83645
12460	ENSMUSG00000034108	Ccs	copper chaperone for superoxide dismutase	-1.23058	-1.40835	-1.87513	-1.30702	-0.551353	23.4636	-1.27449									15957	Ifit1	8.75707	5.83045
12461	ENSMUSG00000034024	Cct2	chaperonin containing Tcp1, subunit 2 (beta)	-0.786898	-0.883448	-1.21878	-0.603857	-0.36151	304.435	-0.770898									723967	Mir9-2	1.70258	5.82962
12462	ENSMUSG00000001416	Cct3	chaperonin containing Tcp1, subunit 3 (gamma)	-0.903636	-1.12469	-1.60341	-0.567962	-0.3484	321.837	-0.90962									245537	Nlgn3	41.6356	5.81614
12464	ENSMUSG00000007739	Cct4	chaperonin containing Tcp1, subunit 4 (delta)	-1.13562	-0.937049	-1.54423	-0.959752	-0.36753	228.393	-0.988837									17300	Foxc1	7.86031	5.80924
12465	ENSMUSG00000022234	Cct5	chaperonin containing Tcp1, subunit 5 (epsilon)	-0.785183	-1.1491	-1.54108	-0.790403	-0.328931	368.463	-0.91894									69068	Tcim	21.6396	5.8027
12466	ENSMUSG00000029447	Cct6a	chaperonin containing Tcp1, subunit 6a (zeta)	-0.871835	-1.2382	-1.63513	-0.634274	-0.387798	221.746	-0.953448									104001	Rtn1	94.3767	5.8019
12467	ENSMUSG00000020698	Cct6b	chaperonin containing Tcp1, subunit 6b (zeta)	-8.48909	-8.48909	0	0	0	0.0432027	-3.39564									13602	Sparcl1	228.33	5.80147
12468	ENSMUSG00000030007	Cct7	chaperonin containing Tcp1, subunit 7 (eta)	-1.04613	-1.1429	-1.69949	-0.824564	-0.534882	255.583	-1.04959									64378	Gpr88	0.0887055	5.79635
12469	ENSMUSG00000025613	Cct8	chaperonin containing Tcp1, subunit 8 (theta)	-0.84921	-0.965435	-1.25604	-0.526135	-0.343373	270.716	-0.788039									381544	Armh1	0.144341	5.79135
12475	ENSMUSG00000051439	Cd14	CD14 antigen	0	0	0	0	0	0.46723	0									594844	Tceal3	15.7687	5.7898
12476	ENSMUSG00000025510	Cd151	CD151 antigen	-0.471984	-0.235984	-0.423624	0	0.270382	49.4274	-0.172242									77580	5730596B20Rik	0.315275	5.78931
12477	ENSMUSG00000026011	Ctla4	cytotoxic T-lymphocyte-associated protein 4	0	0	0	0	0	0	0									634104	Olfr287	3.21149	5.78449
12478	ENSMUSG00000030724	Cd19	CD19 antigen	0	0	0	0	0	0.0148183	0									11600	Angpt1	0.373883	5.78002
12479	ENSMUSG00000028076	Cd1d1	CD1d1 antigen	2.81773	3.53941	2.90028	2.84857	3.17364	7.68851	3.05592									21809	Tgfb3	3.54824	5.77898
12480	ENSMUSG00000041750	Cd1d2	CD1d2 antigen	0	6.35681	0	6.97202	5.39388	0.105393	3.74454									18805	Pld1	36.158	5.77215
12481	ENSMUSG00000027863	Cd2	CD2 antigen	-8.82913	-8.82913	-8.82913	-8.82913	-6.36686	0.00172503	-8.33667									69538	Antxr1	16.7546	5.77153
12482	ENSMUSG00000024673	Ms4a1	membrane-spanning 4-domains, subfamily A, member 1	0	0	0	0	0	0	0									109264	Me3	0.0656418	5.76632
12483	ENSMUSG00000030577	Cd22	CD22 antigen	-6.13297	-9.32279	-7.24317	-9.32279	-6.87358	0.001592	-7.77906									20339	Sele	0.103126	5.76423
12484	ENSMUSG00000047139	Cd24a	CD24a antigen	1.83938	2.04194	1.3863	0	1.68912	20.5655	1.39135									17172	Ascl1	37.9077	5.76264
12487	ENSMUSG00000026012	Cd28	CD28 antigen	0	0	0	0	0	0.0299082	0									15412	Hoxb4	9.33444	5.75987
12488	ENSMUSG00000061665	Cd2ap	CD2-associated protein	-0.59376	-0.597462	-0.469198	-0.874537	-0.82976	7.08083	-0.672943									100382	AW011738	0.974071	5.75149
12489	ENSMUSG00000004609	Cd33	CD33 antigen	0	0	0	0	0	0.00426985	0									791267	Gm16488	0.119325	5.74824
12490	ENSMUSG00000016494	Cd34	CD34 antigen	0	0	0	0	-2.39276	0.204641	-0.478552									212285	Arap2	15.648	5.74713
12491	ENSMUSG00000002944	Cd36	CD36 molecule	3.51869	0	3.70761	3.76716	4.55106	0.273386	3.10891									22771	Zic1	21.4415	5.74028
12492	ENSMUSG00000029426	Scarb2	scavenger receptor class B, member 2	0.726394	1.21865	0.900022	1.01073	0.878407	55.4174	0.946841									72125	Amer2	7.69903	5.7379
12493	ENSMUSG00000030798	Cd37	CD37 antigen	-7.13607	-4.95418	-8.09036	-6.60658	-6.83472	0.32015	-6.72438									17181	Matn2	97.4602	5.70174
12494	ENSMUSG00000029084	Cd38	CD38 antigen	-4.63571	-1.78401	-1.2179	0	-2.51198	2.05081	-2.02992									67896	Ccdc80	12.9193	5.70086
12495	ENSMUSG00000048120	Entpd1	ectonucleoside triphosphate diphosphohydrolase 1	7.37618	7.00467	7.77126	7.29429	7.72041	2.07072	7.43336									171188	Vmn1r32	0.11009	5.69292
12496	ENSMUSG00000015085	Entpd2	ectonucleoside triphosphate diphosphohydrolase 2	0	-2.81722	0	-2.57993	-3.84827	0.188417	-1.84909									83556	Tex16	0.0589337	5.68927
12497	ENSMUSG00000033068	Entpd6	ectonucleoside triphosphate diphosphohydrolase 6	0.457172	0	0.344113	0.509545	0.71597	18.1872	0.40536									76898	B3gat1	2.06343	5.68407
12499	ENSMUSG00000021236	Entpd5	ectonucleoside triphosphate diphosphohydrolase 5	2.09205	2.6447	2.61305	2.42946	2.39957	4.10193	2.43577									19373	Rag1	0.0375046	5.68174
12500	ENSMUSG00000032094	Cd3d	CD3 antigen, delta polypeptide	0	0	0	0	0	0.00129804	0									18213	Ntrk3	4.43451	5.68082
12501	ENSMUSG00000032093	Cd3e	CD3 antigen, epsilon polypeptide	-10.0956	-10.0956	-10.0956	-10.0956	-10.0956	0	-10.0956									16371	Irx1	21.7512	5.67788
12502	ENSMUSG00000002033	Cd3g	CD3 antigen, gamma polypeptide	0	0	0	0	0	0.00196232	0									13003	Vcan	24.4602	5.67785
12503	ENSMUSG00000005763	Cd247	CD247 antigen	0	0	0	0	0	0.0136754	0									11423	Ache	2.32671	5.67767
12504	ENSMUSG00000023274	Cd4	CD4 antigen	-7.08305	-8.97669	-8.97669	-5.48837	-7.30244	0.00204214	-7.56545									94217	Lrp1b	0.0902385	5.67194
12505	ENSMUSG00000005087	Cd44	CD44 antigen	6.93122	6.87071	7.21727	7.89794	7.5618	19.4919	7.29579									13345	Twist2	4.0016	5.66879
12506	ENSMUSG00000015355	Cd48	CD48 antigen	0	0	0	0	0	0.00397802	0									78923	Chsy3	4.98878	5.66418
12507	ENSMUSG00000024669	Cd5	CD5 antigen	0	0	0	0	0	0.00260733	0									386753	Dbpht2	0.0854228	5.66226
12508	ENSMUSG00000040747	Cd53	CD53 antigen	0	0	0	0	0	0.00404133	0									546387	Gm5946	0.112895	5.65214
12509	ENSMUSG00000032679	Cd59a	CD59a antigen	-5.55556	-5.78012	-4.54042	-4.17462	0	0.0836503	-4.01014									11820	App	228.965	5.64546
12511	ENSMUSG00000024670	Cd6	CD6 antigen	-9.67094	-9.67094	-9.67094	-9.67094	-9.67094	0	-9.67094									319387	Adgrl3	8.57613	5.64446
12512	ENSMUSG00000025351	Cd63	CD63 antigen	0.507703	0.761778	0.72599	0.645662	1.38075	231.258	0.804377									57319	Smpdl3a	4.48619	5.63546
12514	ENSMUSG00000018774	Cd68	CD68 antigen	-5.89295	-6.11118	-5.93899	-4.7645	-5.55743	0.890643	-5.65301									232023	Vopp1	15.1762	5.63009
12515	ENSMUSG00000030156	Cd69	CD69 antigen	0	0	0	0	0	0	0									67564	Tmem35a	25.3942	5.62981
12516	ENSMUSG00000025163	Cd7	CD7 antigen	0	0	0	0	0	0	0									320700	A930033H14Rik	0.163349	5.62308
12517	ENSMUSG00000028459	Cd72	CD72 antigen	0	0	0	0	0	0.105722	0									12830	Col4a5	3.10336	5.61791
12518	ENSMUSG00000003379	Cd79a	CD79A antigen (immunoglobulin-associated alpha)	-4.82841	-4.01163	-5.61756	-5.76826	-6.19187	0.116948	-5.28354									108116	Slco3a1	16.2216	5.61777
12519	ENSMUSG00000075122	Cd80	CD80 antigen	-5.15011	-10.0007	-7.61359	0	0	0.0624549	-4.55287									14389	Gab2	8.03773	5.61641
12520	ENSMUSG00000037706	Cd81	CD81 antigen	1.73373	2.0887	2.12985	1.9408	1.7406	673.895	1.92674									18196	Nsg1	46.6297	5.61629
12521	ENSMUSG00000027215	Cd82	CD82 antigen	2.53516	1.34368	1.33451	0	1.148	2.67343	1.27227									244654	Mtss1l	375	5.6159
12522	ENSMUSG00000015396	Cd83	CD83 antigen	0	0	0	0	0	0.263655	0									100418235	NA	0.132462	5.61446
12523	ENSMUSG00000038147	Cd84	CD84 antigen	0	0	0	0	0	0.0048235	0									99870	AW047730	2.674	5.61191
12524	ENSMUSG00000022901	Cd86	CD86 antigen	0	0	0	0	0	0.00174878	0									13591	Ebf1	20.358	5.60502
12525	ENSMUSG00000053977	Cd8a	CD8 antigen, alpha chain	0	0	0	0	0	0	0									71141	4933407L21Rik	0.440235	5.60331
12526	ENSMUSG00000053044	Cd8b1	CD8 antigen, beta chain 1	0	0	0	0	0	0.000911524	0									12386	Ctnna2	0.710613	5.60051
12527	ENSMUSG00000030342	Cd9	CD9 antigen	-1.09745	-1.15095	0	0	-0.902699	100.462	-0.630218									319981	C530044C16Rik	0.411634	5.59798
12530	ENSMUSG00000032477	Cdc25a	cell division cycle 25A	-1.49262	-1.50775	-1.9032	-1.87631	-1.42446	18.6775	-1.64087									11881	Arsb	13.9855	5.59481
12531	ENSMUSG00000027330	Cdc25b	cell division cycle 25B	0.495236	0.719817	0.700577	0.824868	0.501982	18.3567	0.648496									26927	Foxl2	5.82599	5.59159
12532	ENSMUSG00000044201	Cdc25c	cell division cycle 25C	0	-0.565674	-0.472972	0	0	11.947	-0.207729									64580	Ndst4	0.0717468	5.59031
12534	ENSMUSG00000019942	Cdk1	cyclin-dependent kinase 1	-0.243452	-0.957814	-0.92191	0	0	74.7892	-0.424635									75718	Vwa5b1	0.0592002	5.58934
12537	ENSMUSG00000029062	Cdk11b	cyclin-dependent kinase 11B	-0.673299	-0.365768	-0.650421	-0.38047	-0.491232	30.7926	-0.512238									72301	Shisal1	3.23435	5.58878
12539	ENSMUSG00000019471	Cdc37	cell division cycle 37	-0.717557	-0.932409	-1.28454	-1.08184	-0.558446	126.646	-0.914957									78617	Cstad	0.330898	5.58341
12540	ENSMUSG00000006699	Cdc42	cell division cycle 42	0.465016	0	0	0.201651	0.712585	76.1663	0.27585									68352	Aspdh	4.13675	5.58336
12544	ENSMUSG00000000028	Cdc45	cell division cycle 45	-0.372054	-0.431845	0	0.455342	0	33.6237	-0.0697113									12552	Cdh11	2.5187	5.58187
12545	ENSMUSG00000029283	Cdc7	cell division cycle 7 (S. cerevisiae)	0	-0.814716	-0.932205	0.370975	-0.508147	11.1761	-0.376819									241514	Zfp804a	0.0592938	5.58125
12549	ENSMUSG00000022799	Arhgap31	Rho GTPase activating protein 31	6.20291	6.73475	6.68935	6.34025	6.56031	52.0094	6.50551									69120	1810021B22Rik	0.768436	5.57551
12550	ENSMUSG00000000303	Cdh1	cadherin 1	-13.5362	-12.7572	-12.2595	-14.8439	-14.6323	0.00935029	-13.6058									20296	Ccl2	5.95662	5.57459
12552	ENSMUSG00000031673	Cdh11	cadherin 11	5.48729	5.27555	6.35415	4.81095	5.98143	2.5187	5.58187									70393	2210416O15Rik	1.00731	5.56929
12554	ENSMUSG00000031841	Cdh13	cadherin 13	8.44634	9.05176	7.57195	9.07219	7.70657	25.676	8.36976									24110	Usp18	12.6732	5.56775
12555	ENSMUSG00000031962	Cdh15	cadherin 15	-6.03451	-9.42323	-4.48895	-5.62443	-7.64141	0.0252983	-6.64251									329065	Scd4	0.144546	5.55458
12556	ENSMUSG00000031881	Cdh16	cadherin 16	0	0	0	0	0	0.000260157	0									14764	Ptgdr2	0.0920874	5.55063
12557	ENSMUSG00000028217	Cdh17	cadherin 17	0	0	0	0	0	0	0									18845	Plxna2	22.97	5.54883
12558	ENSMUSG00000024304	Cdh2	cadherin 2	6.06439	6.25466	6.63989	7.01102	5.99034	65.9454	6.39206									223672	Apol9a	1.06289	5.54259
12560	ENSMUSG00000061048	Cdh3	cadherin 3	-11.8842	-14.6219	-11.891	-14.6219	-13.0285	0.00130772	-13.2095									271849	Shc4	1.79709	5.54231
12561	ENSMUSG00000000305	Cdh4	cadherin 4	4.48002	4.72972	3.90105	4.63368	3.98705	43.1187	4.34631									16497	Kcnab1	0.0731406	5.54033
12562	ENSMUSG00000031871	Cdh5	cadherin 5	0	0	0	0	0	0.0352972	0									71007	D7Ertd443e	3.61038	5.53897
12563	ENSMUSG00000039385	Cdh6	cadherin 6	3.95029	4.16706	5.79129	6.20618	3.86853	6.0656	4.79667									100503332	Gm19639	0.514273	5.53425
12564	ENSMUSG00000036510	Cdh8	cadherin 8	0	0	0	0	0	0.0741017	0									27412	Peg12	70.6996	5.52987
12565	ENSMUSG00000025370	Cdh9	cadherin 9	-6.74113	0	0	0	0	0.0191177	-1.34823									54371	Chst2	52.7718	5.52846
12566	ENSMUSG00000025358	Cdk2	cyclin-dependent kinase 2	-0.357925	-0.605307	-0.754121	-0.419608	-0.215128	38.3066	-0.470418									268902	Robo2	2.697	5.52836
12567	ENSMUSG00000006728	Cdk4	cyclin-dependent kinase 4	0.252777	-0.404358	-0.210887	-0.49495	0.515003	496.254	-0.0684829									100038411	Gm15998	0.119989	5.52717
12568	ENSMUSG00000028969	Cdk5	cyclin-dependent kinase 5	1.08124	0.412735	0.641498	0.880273	1.29234	19.9405	0.861616									271127	Adamts16	0.499966	5.52639
12569	ENSMUSG00000048895	Cdk5r1	cyclin-dependent kinase 5, regulatory subunit 1 (p35)	2.28767	1.51419	2.31851	1.23765	2.24996	2.14619	1.92159									229900	Gbp7	1.97832	5.52607
12570	ENSMUSG00000090071	Cdk5r2	cyclin-dependent kinase 5, regulatory subunit 2 (p39)	-3.74582	-3.36547	-4.34426	-5.19277	-4.82657	0.344024	-4.29498									320343	Lypd6	1.20483	5.5258
12571	ENSMUSG00000040274	Cdk6	cyclin-dependent kinase 6	-2.90129	-3.03028	-3.60842	-5.25053	-3.94884	0.687056	-3.74787									100861990	NA	0.16784	5.52447
12572	ENSMUSG00000069089	Cdk7	cyclin-dependent kinase 7	-0.566328	-0.992697	-1.04929	-0.868337	-0.411224	7.49622	-0.777576									22762	Zfpm2	6.60283	5.52243
12575	ENSMUSG00000023067	Cdkn1a	cyclin-dependent kinase inhibitor 1A (P21)	2.85451	3.56112	1.65455	3.14813	3.25743	169.067	2.89515									26570	Slc7a11	3.30336	5.51712
12576	ENSMUSG00000003031	Cdkn1b	cyclin-dependent kinase inhibitor 1B	0.70092	1.6739	1.43341	1.5456	1.13702	33.2477	1.29817									13649	Egfr	21.8036	5.51702
12577	ENSMUSG00000037664	Cdkn1c	cyclin-dependent kinase inhibitor 1C (P57)	-3.24305	-3.11831	-4.15229	-4.94676	-3.98716	1.96232	-3.88951									214240	Disp2	5.69844	5.5136
12578	ENSMUSG00000044303	Cdkn2a	cyclin dependent kinase inhibitor 2A	3.30373	1.65192	2.12329	0.646888	1.12984	36.9038	1.77113									99543	Olfml3	27.9522	5.50789
12579	ENSMUSG00000073802	Cdkn2b	cyclin dependent kinase inhibitor 2B	0.883912	-0.850358	0	0	0	4.52169	0.00671092									252837	Ackr4	12.1607	5.496
12580	ENSMUSG00000028551	Cdkn2c	cyclin dependent kinase inhibitor 2C	5.29313	4.45109	4.62024	4.41431	5.20885	37.209	4.79752									331004	Slc9a9	0.802625	5.49389
12581	ENSMUSG00000096472	Cdkn2d	cyclin dependent kinase inhibitor 2D	1.00472	0.696871	0.748753	0.874797	1.28363	24.7865	0.921753									54524	Syt6	1.73343	5.492
12583	ENSMUSG00000033022	Cdo1	cysteine dioxygenase 1, cytosolic	0	0	0	-0.716525	-0.935515	3.06864	-0.330408									59049	Slc22a17	49.5567	5.48747
12585	ENSMUSG00000030878	Cdr2	cerebellar degeneration-related 2	0	0	0	-0.436798	0.885909	17.6743	0.0898222									18573	Pde1a	0.186295	5.48736
12587	ENSMUSG00000089661	Mia	melanoma inhibitory activity	-8.33303	-5.04428	-6.22458	-4.51351	-3.66736	0.262294	-5.55655									18952	44078	35.546	5.47507
12589	ENSMUSG00000029469	Ift81	intraflagellar transport 81	0.363191	0.649747	0.356233	0.957747	0.643948	9.29918	0.594173									58170	Asic5	0.131193	5.46668
12590	ENSMUSG00000024619	Cdx1	caudal type homeobox 1	-10.9404	-11.5003	-13.6725	-13.6725	-13.6725	0.00207175	-12.6916									245368	Zfp300	0.0580866	5.46612
12591	ENSMUSG00000029646	Cdx2	caudal type homeobox 2	-9.12649	-10.4219	0	-10.4219	-8.00611	0.0524759	-7.59529									21834	Thrb	0.193028	5.46316
12592	ENSMUSG00000031326	Cdx4	caudal type homeobox 4	-8.47342	-8.47342	-8.47342	-8.47342	-8.47342	0	-8.47342									14766	Adgrg1	128.576	5.4553
12593	ENSMUSG00000059288	Cdyl	chromodomain protein, Y chromosome-like	-1.48167	-1.10989	-1.55126	-1.56109	-1.71343	8.00921	-1.48347									233781	Xylt1	22.6881	5.45505
12606	ENSMUSG00000034957	Cebpa	CCAAT/enhancer binding protein (C/EBP), alpha	3.59569	4.9705	3.92831	3.66818	4.72892	34.2593	4.17832									14371	Fzd9	169.41	5.45446
12607	ENSMUSG00000024081	Cebpz	CCAAT/enhancer binding protein zeta	-1.09743	-0.847474	-1.34357	-0.529474	-0.801787	31.2972	-0.923948									13797	Emx2	4.92808	5.45265
12608	ENSMUSG00000056501	Cebpb	CCAAT/enhancer binding protein (C/EBP), beta	0	1.06172	0.800259	0	0.927893	27.7493	0.557975									238161	Akap6	0.116343	5.43865
12609	ENSMUSG00000071637	Cebpd	CCAAT/enhancer binding protein (C/EBP), delta	1.37536	0	1.80017	1.15308	1.41236	9.52016	1.14819									20450	St8sia2	2.87355	5.43744
12611	ENSMUSG00000056216	Cebpg	CCAAT/enhancer binding protein (C/EBP), gamma	0.999271	1.8516	2.02083	1.57607	1.40645	22.2367	1.57085									217082	Hlf	4.95205	5.43699
12613	ENSMUSG00000026818	Cel	carboxyl ester lipase	0	0	0	0	0	0.0048765	0									100502619	AW046200	0.12917	5.43562
12614	ENSMUSG00000016028	Celsr1	cadherin, EGF LAG seven-pass G-type receptor 1	-2.23182	-1.45676	-1.48748	-1.46679	-2.65871	1.5661	-1.86031									329735	4933431E20Rik	4.50399	5.43361
12615	ENSMUSG00000029177	Cenpa	centromere protein A	-0.357454	-1.32144	-1.08041	-1.17124	0	53.9892	-0.786107									15476	Hs3st1	44.0873	5.43284
12616	ENSMUSG00000068267	Cenpb	centromere protein B	1.34048	1.09	1.27043	0.881442	1.01779	43.8052	1.12003									12151	Bmi1	29.8943	5.42085
12617	ENSMUSG00000029253	Cenpc1	centromere protein C1	0	0	-0.345577	0	0	11.9716	-0.0691154									380924	Olfm4	0.121042	5.41113
12622	ENSMUSG00000038192	Cer1	cerberus 1, DAN family BMP antagonist	0	0	0	0	0	0.0175113	0									18595	Pdgfra	17.5491	5.40928
12623	ENSMUSG00000057074	Ces1g	carboxylesterase 1G	0	0	0	0	0	0.000313123	0									77994	Mir99ahg	0.0684806	5.40844
12626	ENSMUSG00000021537	Cetn3	centrin 3	0.459803	0	0	0.498691	1.03619	58.6251	0.398937									17388	Mmp15	276.635	5.39353
12627	ENSMUSG00000026124	Cfc1	cripto, FRL-1, cryptic family 1	0	0	0	0	0	0	0									16011	Igfbp5	13.8211	5.39315
12628	ENSMUSG00000026365	Cfh	complement component factor h	0	0	0	-3.54753	-3.05124	0.0792381	-1.31975									229694	AI504432	0.213328	5.38408
12630	ENSMUSG00000058952	Cfi	complement component factor i	0	0	0	0	0	0	0									22329	Vcam1	3.39802	5.38334
12631	ENSMUSG00000056201	Cfl1	cofilin 1, non-muscle	0.495216	0	0.270566	-0.151526	0.633971	1897.7	0.249645									66864	Clec14a	0.126402	5.38186
12632	ENSMUSG00000062929	Cfl2	cofilin 2, muscle	1.63141	1.41736	1.42836	1.30391	1.93709	33.1959	1.54363									14164	Fgf1	54.1245	5.38045
12633	ENSMUSG00000026031	Cflar	CASP8 and FADD-like apoptosis regulator	1.78521	2.37716	2.76832	1.43062	0	1.83846	1.67226									268890	Lsamp	3.23848	5.37979
12638	ENSMUSG00000041301	Cftr	cystic fibrosis transmembrane conductance regulator	0	0	5.91015	6.51958	4.7467	0.0591521	3.43529									107528	Magee1	14.4723	5.37875
12640	ENSMUSG00000028298	Cga	glycoprotein hormones, alpha subunit	0	0	0	0	0	0	0									330260	Pon2	44.934	5.3784
12642	ENSMUSG00000050370	Ch25h	cholesterol 25-hydroxylase	0	0	0	0	0	0.0728429	0									20970	Sdc3	58.5922	5.37484
12643	ENSMUSG00000039084	Chad	chondroadherin	0	0	0	0	0	0.00589392	0									320802	Ifitm10	0.318254	5.37475
12647	ENSMUSG00000021919	Chat	choline acetyltransferase	0	0	0	0	0	0.00221105	0									75495	Morn5	0.598249	5.36172
12648	ENSMUSG00000023852	Chd1	chromodomain helicase DNA binding protein 1	-0.449142	-0.287735	-0.610874	0	-1.0946	13.6502	-0.48847									16439	Itpr2	6.02625	5.36096
12649	ENSMUSG00000032113	Chek1	checkpoint kinase 1	-0.879426	-0.716412	-0.644628	0	-0.487886	11.9447	-0.54567									26938	St6galnac5	0.454052	5.36002
12651	ENSMUSG00000022617	Chkb	choline kinase beta	0	0	0	0	0	0.11441	0									14401	Gabrb2	1.50486	5.34831
12652	ENSMUSG00000021194	Chga	chromogranin A	-2.62633	-3.38691	-2.24128	-2.74606	-4.12837	3.96031	-3.02579									219257	Pcdh20	0.146974	5.34061
12653	ENSMUSG00000027350	Chgb	chromogranin B	3.08596	1.72462	5.54231	2.50126	2.31753	1.67074	3.03434									11517	Adcyap1r1	17.114	5.33938
12654	ENSMUSG00000064246	Chil1	chitinase-like 1	0	0	0	0	0	0.395166	0									19281	Ptprt	1.02328	5.33684
12655	ENSMUSG00000040809	Chil3	chitinase-like 3	0	0	0	0	0	0	0									93879	Pcdhb8	1.22443	5.33473
12659	ENSMUSG00000074340	Ovgp1	oviductal glycoprotein 1	0	0	0	0	0	0.122233	0									23871	Ets1	19.1832	5.32812
12660	ENSMUSG00000024843	Chka	choline kinase alpha	0	0.520359	0	0.491003	-1.04231	9.34357	-0.0061893									320091	Ano4	0.0920909	5.32524
12661	ENSMUSG00000030077	Chl1	cell adhesion molecule L1-like	8.22843	9.38106	9.47224	10.7952	4.16445	13.619	8.40828									100502670	Gm16010	2.7543	5.32329
12662	ENSMUSG00000025531	Chm	choroidermia (RAB escort protein 1)	1.67387	1.85296	1.47902	1.89665	1.72544	9.03602	1.72559									76469	Cmya5	0.0158545	5.32309
12663	ENSMUSG00000078185	Chml	choroideremia-like	2.6793	2.75134	3.00429	3.05248	2.74265	2.59783	2.84601									74513	Neto2	12.3322	5.32224
12667	ENSMUSG00000006958	Chrd	chordin	-2.14572	0	-1.19261	0	-1.76065	0.554485	-1.0198									215798	Adgrg6	5.32093	5.31177
12669	ENSMUSG00000032773	Chrm1	cholinergic receptor, muscarinic 1, CNS	8.8679	7.96044	6.9777	0	6.92005	0.066211	6.14522									64213	St7	8.92075	5.31036
12671	ENSMUSG00000046159	Chrm3	cholinergic receptor, muscarinic 3, cardiac	6.69654	7.32722	7.8898	7.37531	7.13448	9.05348	7.28467									319486	A430057M04Rik	0.0908155	5.30375
12672	ENSMUSG00000040495	Chrm4	cholinergic receptor, muscarinic 4	-1.51418	0	0	0	0	0.964839	-0.302836									241727	Snph	5.34045	5.29963
12675	ENSMUSG00000025199	Chuk	conserved helix-loop-helix ubiquitous kinase	-0.764837	0	0	0	0	8.61399	-0.152967									67844	Rab32	2.28777	5.29889
12677	ENSMUSG00000021239	Vsx2	visual system homeobox 2	0	0	0	0	0	0.0012912	0									24014	Rnasel	0.0989802	5.29755
12683	ENSMUSG00000024526	Cidea	cell death-inducing DNA fragmentation factor, alpha subunit-like effector A	-7.05184	-3.67063	-7.34049	-5.73605	-5.21038	0.0831869	-5.80188									23923	Aadat	0.0989748	5.29363
12684	ENSMUSG00000022219	Cideb	cell death-inducing DNA fragmentation factor, alpha subunit-like effector B	0	0	0	0	0	0.241433	0									56726	Sh3bgrl	67.0184	5.2889
12686	ENSMUSG00000038754	Elovl3	elongation of very long chain fatty acids (FEN1/Elo2, SUR4/Elo3, yeast)-like 3	0	0	0	7.6207	7.21781	0.0925795	2.9677									243764	Chrm2	0.0944525	5.28096
12695	ENSMUSG00000061859	Patj	PATJ, crumbs cell polarity complex component	-2.20043	-1.79598	0	-1.99665	-2.22084	0.269934	-1.64278									100502764	Gm16617	0.277001	5.28063
12696	ENSMUSG00000045193	Cirbp	cold inducible RNA binding protein	-0.743543	-1.1857	0	0	0	7.7779	-0.385848									620695	Gm13889	74.7293	5.2794
12700	ENSMUSG00000032578	Cish	cytokine inducible SH2-containing protein	-1.9768	-1.40988	-1.99702	-2.47179	-1.42376	1.96119	-1.85585									227120	Plcl1	1.97589	5.27589
12702	ENSMUSG00000053113	Socs3	suppressor of cytokine signaling 3	-5.09268	-5.67873	-4.60275	-4.52982	-5.13016	2.61422	-5.00683									320799	Zhx3	7.21193	5.2756
12703	ENSMUSG00000038037	Socs1	suppressor of cytokine signaling 1	-1.92817	-1.23312	0	-3.39165	-2.22241	2.13187	-1.75507									241525	Ypel4	0.540542	5.27542
12704	ENSMUSG00000029516	Cit	citron	-0.703088	-1.12399	-0.698296	0	-1.28601	3.46321	-0.762276									100038638	Fmr1os	0.0612639	5.26322
12705	ENSMUSG00000051159	Cited1	Cbp/p300-interacting transactivator with Glu/Asp-rich carboxy-terminal domain 1	3.1482	3.11961	3.22752	2.80325	3.00674	9.86698	3.06107									100038752	Gm10825	0.0493173	5.26263
12709	ENSMUSG00000001270	Ckb	creatine kinase, brain	4.01245	3.80033	4.1166	4.1255	4.07971	3544.72	4.02692									108030	Lin7a	0.590012	5.26013
12715	ENSMUSG00000030399	Ckm	creatine kinase, muscle	-6.78464	-8.10132	0	-5.54631	0	0.00583899	-4.08645									654822	D330041H03Rik	0.114862	5.25987
12716	ENSMUSG00000000308	Ckmt1	creatine kinase, mitochondrial 1, ubiquitous	-2.08985	-4.19126	-1.71181	-1.75469	-1.43306	1.938	-2.23614									320842	C230035I16Rik	0.64019	5.2594
12721	ENSMUSG00000030707	Coro1a	coronin, actin binding protein 1A	-4.21299	-4.22524	-5.52819	-3.66935	-3.73548	0.657003	-4.27425									22418	Wnt5a	8.79047	5.25869
12722	ENSMUSG00000056025	Clca3a1	chloride channel accessory 3A1	0	0	0	0	0	0.00227988	0									218772	Rarb	5.51365	5.25119
12723	ENSMUSG00000029862	Clcn1	chloride channel, voltage-sensitive 1	0	0	0	0	0	0.00354282	0									71263	Mro	3.16957	5.25096
12724	ENSMUSG00000022843	Clcn2	chloride channel, voltage-sensitive 2	-1.03593	-0.595253	-0.679908	0	-0.668792	3.44542	-0.595976									73910	Arhgap18	26.1027	5.25071
12725	ENSMUSG00000004319	Clcn3	chloride channel, voltage-sensitive 3	0.346306	0.367212	0.822138	0.99643	0.360086	14.9677	0.578434									21413	Tcf4	80.6442	5.24231
12727	ENSMUSG00000000605	Clcn4	chloride channel, voltage-sensitive 4	2.76034	2.81759	2.88765	3.00635	2.74148	16.5916	2.84268									100038470	Gm10808	0.712203	5.23996
12728	ENSMUSG00000004317	Clcn5	chloride channel, voltage-sensitive 5	2.00528	2.05285	2.37917	2.29175	1.99839	3.80988	2.14549									93706	Pcdhgc3	146.467	5.23913
12729	ENSMUSG00000025439	Clns1a	chloride channel, nucleotide-sensitive, 1A	-0.815976	-0.988287	-1.19199	-1.17898	-0.393217	49.379	-0.913689									72014	Btbd17	35.1745	5.23671
12733	ENSMUSG00000033770	Clcnka	chloride channel, voltage-sensitive Ka	-10.6185	-10.6185	-10.6185	-10.6185	-10.6185	0	-10.6185									13869	Erbb4	0.193037	5.23503
12737	ENSMUSG00000022512	Cldn1	claudin 1	0	0	0	0	0	0.0981137	0									208117	Aph1b	3.4579	5.22497
12738	ENSMUSG00000047230	Cldn2	claudin 2	5.4616	0	7.08605	6.03553	5.44287	0.182315	4.80521									218476	Gcnt4	9.03709	5.22047
12739	ENSMUSG00000070473	Cldn3	claudin 3	-5.51807	0	-6.39581	-7.82305	-8.10701	0.115644	-5.56879									17967	Ncam1	35.8731	5.2149
12740	ENSMUSG00000047501	Cldn4	claudin 4	-12.1724	-12.6876	-11.2835	-11.8	-12.2965	0.0203153	-12.048									245638	Tbc1d8b	2.76837	5.21334
12741	ENSMUSG00000041378	Cldn5	claudin 5	-5.54816	-8.84174	-7.19259	-6.27958	-6.04193	0.00616384	-6.7808									218442	Serinc5	45.3122	5.21116
12745	ENSMUSG00000002190	Clgn	calmegin	0	-2.09531	0	0	-1.32376	0.858926	-0.683815									100121	Tdrd7	33.0781	5.2071
12747	ENSMUSG00000026034	Clk1	CDC-like kinase 1	-0.627665	0	-0.618686	-0.567477	0	10.7477	-0.362766									225207	Zfp521	11.66	5.20533
12748	ENSMUSG00000068917	Clk2	CDC-like kinase 2	-1.06479	-0.679805	-1.18231	-0.809525	-1.1909	19.7189	-0.985466									58909	Fam13a	3.44437	5.19701
12750	ENSMUSG00000020385	Clk4	CDC like kinase 4	0.683452	0.713719	0.769803	1.31687	0.863583	10.1636	0.869486									93703	Pcdhgb6	1.37256	5.19487
12751	ENSMUSG00000030894	Tpp1	tripeptidyl peptidase I	0.244164	0.820664	0.5356	0.821419	0.327862	42.0056	0.549942									240873	Tnfsf18	0.215301	5.18718
12752	ENSMUSG00000030720	Cln3	ceroid lipofuscinosis, neuronal 3, juvenile (Batten, Spielmeyer-Vogt disease)	-0.925588	-0.58502	-0.656842	-0.565062	-1.1263	6.23089	-0.771762									70892	Ttll7	1.4158	5.18284
12753	ENSMUSG00000029238	Clock	circadian locomotor output cycles kaput	3.13489	3.1628	3.36568	3.14845	2.96845	5.3944	3.15605									627214	Fam196a	0.948931	5.17334
12757	ENSMUSG00000028478	Clta	clathrin, light polypeptide (Lca)	-0.559034	-0.705659	-1.18877	-1.57102	-1.26063	271.417	-1.05702									270190	Ephb1	3.51479	5.17319
12759	ENSMUSG00000022037	Clu	clusterin	-0.969827	-1.60531	0.36195	1.28677	0	28.9256	-0.185285									11554	Adrb1	5.09568	5.16838
12763	ENSMUSG00000016756	Cmah	cytidine monophospho-N-acetylneuraminic acid hydroxylase	0	-7.13327	0	-7.13327	0	0.00031413	-2.85331									110862	Kcnq3	0.126174	5.16822
12764	ENSMUSG00000030282	Cmas	cytidine monophospho-N-acetylneuraminic acid synthetase	0	-0.335596	-0.488877	0	0	24.3909	-0.164894									16979	Lrrn1	30.7503	5.16704
12765	ENSMUSG00000026180	Cxcr2	chemokine (C-X-C motif) receptor 2	0	0	0	0	0	0	0									16543	Mdfic	11.1029	5.16176
12766	ENSMUSG00000050232	Cxcr3	chemokine (C-X-C motif) receptor 3	0	0	0	0	0	0.00895444	0									68655	Fndc1	9.39333	5.1615
12767	ENSMUSG00000045382	Cxcr4	chemokine (C-X-C motif) receptor 4	3.4796	2.09067	2.08987	2.81377	3.59712	6.76667	2.81421									216439	Agap2	15.4866	5.15478
12768	ENSMUSG00000025804	Ccr1	chemokine (C-C motif) receptor 1	0	0	0	0	0	0	0									26874	Abcd2	0.481029	5.15225
12769	ENSMUSG00000029530	Ccr9	chemokine (C-C motif) receptor 9	0	0	0	0	0	0.000326384	0									327766	Tmem26	0.111522	5.14672
12770	ENSMUSG00000064039	Ccr1l1	chemokine (C-C motif) receptor 1-like 1	0	0	0	0	0	0	0									23984	Pde10a	2.22217	5.14634
12771	ENSMUSG00000035448	Ccr3	chemokine (C-C motif) receptor 3	0	0	0	0	0	0	0									12296	Cacnb2	2.64102	5.1458
12772	ENSMUSG00000049103	Ccr2	chemokine (C-C motif) receptor 2	0	0	0	0	0	0	0									110796	Tshz1	5.85069	5.14575
12773	ENSMUSG00000047898	Ccr4	chemokine (C-C motif) receptor 4	0	0	-8.20214	0	0	0.0170575	-1.64043									54003	Nell2	26.9811	5.14269
12774	ENSMUSG00000079227	Ccr5	chemokine (C-C motif) receptor 5	0	0	0	0	0	0.00219912	0									94249	Slc24a3	4.85812	5.13944
12775	ENSMUSG00000037944	Ccr7	chemokine (C-C motif) receptor 7	0	-8.70899	-8.70899	-8.70899	-7.20446	0.00535265	-6.66628									76459	Car12	1.63159	5.13923
12776	ENSMUSG00000042262	Ccr8	chemokine (C-C motif) receptor 8	-7.52794	-7.52794	-7.52794	-7.52794	-7.52794	0	-7.52794									386750	Slitrk3	0.35647	5.13841
12777	ENSMUSG00000044052	Ccr10	chemokine (C-C motif) receptor 10	7.18431	5.24907	6.6481	7.49597	7.63221	0.159514	6.84193									54447	Asah2	0.995633	5.13121
12778	ENSMUSG00000044337	Ackr3	atypical chemokine receptor 3	-1.07347	-3.14131	-3.11222	-1.63669	-3.55399	1.19661	-2.50353									330921	Pate2	0.0733107	5.13078
12780	ENSMUSG00000025194	Abcc2	ATP-binding cassette, sub-family C (CFTR/MRP), member 2	0	0	0	0	0	0.0100133	0									16822	Lcp2	0.183263	5.12695
12785	ENSMUSG00000030057	Cnbp	cellular nucleic acid binding protein	-0.287389	-0.689499	-0.892298	-0.285973	0	229.676	-0.431032									100503783	Gm17733	0.156411	5.12608
12788	ENSMUSG00000067220	Cnga1	cyclic nucleotide gated channel alpha 1	0	0	0	0	0	0	0									13618	Ednrb	2.53777	5.12033
12789	ENSMUSG00000005864	Cnga2	cyclic nucleotide gated channel alpha 2	0	0	0	0	0	0.013599	0									100502694	Gm19325	0.0429153	5.11918
12790	ENSMUSG00000026114	Cnga3	cyclic nucleotide gated channel alpha 3	-11.0001	-11.0001	-5.05965	-4.11312	-4.76529	0.0296833	-7.18765									100038882	Isg15	26.4527	5.11816
12793	ENSMUSG00000015759	Cnih1	cornichon family AMPA receptor auxiliary protein 1	1.42801	1.26707	1.24512	1.00771	2.10643	89.0524	1.41087									242915	Garem2	55.725	5.1156
12794	ENSMUSG00000024873	Cnih2	cornichon family AMPA receptor auxiliary protein 2	1.06469	0	1.81001	1.29932	1.44951	9.48454	1.12471									217262	Abca9	0.916831	5.1148
12795	ENSMUSG00000028680	Plk3	polo like kinase 3	-3.37476	-3.39205	-3.29028	-3.39716	-2.9484	6.21759	-3.28053									17311	Kitl	5.46051	5.11476
12796	ENSMUSG00000038357	Camp	cathelicidin antimicrobial peptide	0	0	0	0	0	0.0287154	0									14457	Gas7	20.7819	5.10999
12797	ENSMUSG00000001349	Cnn1	calponin 1	-4.46512	-10.6144	-8.16182	-4.50791	-4.75302	0.0416102	-6.50046									23805	Apc2	4.59847	5.1068
12798	ENSMUSG00000004665	Cnn2	calponin 2	0	-0.717336	0.275472	0	0.754693	85.1393	0.0625656									102294	Cyp4v3	1.284	5.10538
12799	ENSMUSG00000006782	Cnp	2',3'-cyclic nucleotide 3' phosphodiesterase	1.59651	0.960991	1.27542	0.733855	1.16076	31.1564	1.1455									22750	Zfp9	2.7678	5.10354
12801	ENSMUSG00000044288	Cnr1	cannabinoid receptor 1 (brain)	3.64832	4.10455	4.70036	4.64028	2.75952	0.304618	3.9706									50914	Olig1	1418.16	5.10235
12802	ENSMUSG00000062585	Cnr2	cannabinoid receptor 2 (macrophage)	0	0	0	0	0	0.00119862	0									71685	Galnt14	0.246066	5.10214
12803	ENSMUSG00000079415	Cntf	ciliary neurotrophic factor	0	0	0	0	0	0.155951	0									98452	Celrr	2.43109	5.10122
12804	ENSMUSG00000028444	Cntfr	ciliary neurotrophic factor receptor	-1.23304	-1.24926	-1.57708	-1.85573	-2.11761	18.8283	-1.60654									207911	Mchr1	0.59961	5.09273
12805	ENSMUSG00000055022	Cntn1	contactin 1	6.92295	6.31739	9.03392	7.24009	6.43174	20.5197	7.18922									229521	Syt11	79.1235	5.08463
12807	ENSMUSG00000027615	Hps3	HPS3, biogenesis of lysosomal organelles complex 2 subunit 1	-0.751749	-0.524532	-0.987114	0	-0.512975	2.84747	-0.555274									18032	Nfix	35.8944	5.07627
12808	ENSMUSG00000020173	Cobl	cordon-bleu WH2 repeat	-9.15161	-9.90391	-8.25416	-11.0652	-10.0818	0.0743537	-9.69134									18783	Pla2g4a	0.38075	5.07597
12810	ENSMUSG00000020953	Coch	cochlin	-2.1302	-3.42574	-2.17912	-2.66492	-2.60224	0.271201	-2.60045									76566	Rflnb	9.39585	5.06619
12812	ENSMUSG00000033983	Coil	coilin	-1.34876	-1.29919	-1.86948	-1.24346	-1.46154	5.44833	-1.44449									100503538	Gm15941	0.216492	5.06194
12813	ENSMUSG00000039462	Col10a1	collagen, type X, alpha 1	0	0	0	0	0	0.0178939	0									19261	Sirpa	42.7938	5.05179
12814	ENSMUSG00000027966	Col11a1	collagen, type XI, alpha 1	3.2714	3.6498	4.48729	4.71728	3.4129	12.3222	3.90774									20689	Sall3	57.6954	5.05035
12815	ENSMUSG00000024330	Col11a2	collagen, type XI, alpha 2	2.84626	2.62453	2.52785	2.01319	0	0.577393	2.00237									241520	Fam171b	7.42165	5.05006
12816	ENSMUSG00000032332	Col12a1	collagen, type XII, alpha 1	4.16926	3.64002	4.12886	6.04153	4.24925	0.509226	4.44578									24136	Zeb2	6.5119	5.04967
12817	ENSMUSG00000058806	Col13a1	collagen, type XIII, alpha 1	-3.65167	-4.54141	-9.47485	-4.19869	-4.60531	0.0925965	-5.29439									30785	Cttnbp2	4.03252	5.04717
12818	ENSMUSG00000022371	Col14a1	collagen, type XIV, alpha 1	0	2.42778	0	0	0	0.193694	0.485557									100504068	NA	34.1692	5.03441
12819	ENSMUSG00000028339	Col15a1	collagen, type XV, alpha 1	1.01863	0	0	4.30564	-1.52394	0.780496	0.760066									170771	Khdrbs2	4.0122	5.03433
12821	ENSMUSG00000025064	Col17a1	collagen, type XVII, alpha 1	-9.75467	-9.75467	0	-4.3772	-5.75192	0.00957398	-5.92769									116701	Fgfrl1	66.2847	5.02999
12822	ENSMUSG00000001435	Col18a1	collagen, type XVIII, alpha 1	-3.21223	-5.48448	-3.68626	-2.65222	-3.80494	7.26902	-3.76803									20472	Six2	21.4529	5.02925
12823	ENSMUSG00000026141	Col19a1	collagen, type XIX, alpha 1	6.07757	4.83394	0	4.57194	5.55665	0.0447213	4.20802									54195	Gucy1b1	9.56024	5.02736
12824	ENSMUSG00000022483	Col2a1	collagen, type II, alpha 1	-1.51417	0	0	-3.17514	-3.64329	0.895803	-1.66652									12839	Col9a1	1.05124	5.02676
12825	ENSMUSG00000026043	Col3a1	collagen, type III, alpha 1	1.84098	2.56894	1.21016	4.52589	-0.549263	3.88721	1.91934									14160	Lgr5	2.4182	5.02533
12826	ENSMUSG00000031502	Col4a1	collagen, type IV, alpha 1	0.978567	2.18076	1.82779	1.88073	1.42744	27.0264	1.65906									15944	Irgm1	22.2994	5.02197
12827	ENSMUSG00000031503	Col4a2	collagen, type IV, alpha 2	1.02088	1.57291	1.1672	1.77714	0.82462	11.3251	1.27255									56325	Abcb9	7.59649	5.0209
12828	ENSMUSG00000079465	Col4a3	collagen, type IV, alpha 3	0	0	0	0	0	0.0152103	0									50791	Magi2	9.94878	5.01884
12829	ENSMUSG00000067158	Col4a4	collagen, type IV, alpha 4	0	0	0	0	0	0.0426631	0									104215	Rhoq	78.1672	5.01785
12830	ENSMUSG00000031274	Col4a5	collagen, type IV, alpha 5	5.0216	5.00586	5.64337	6.98035	5.43835	3.10336	5.61791									18028	Nfib	35.2878	5.01156
12831	ENSMUSG00000026837	Col5a1	collagen, type V, alpha 1	2.87662	3.45972	2.76098	4.02369	2.78328	13.6667	3.18086									53881	Slc5a3	21.9224	5.00251
12832	ENSMUSG00000026042	Col5a2	collagen, type V, alpha 2	0	2.85727	0	0	0	0.292119	0.571454									80898	Erap1	10.8397	4.99998
12833	ENSMUSG00000001119	Col6a1	collagen, type VI, alpha 1	3.71259	4.07858	2.97616	5.59946	3.66724	6.62908	4.0068									93885	Pcdhb14	1.90812	4.99442
12834	ENSMUSG00000020241	Col6a2	collagen, type VI, alpha 2	2.32279	2.83941	1.80922	3.79579	2.68006	6.60985	2.68945									93714	Pcdhga6	1.44764	4.98905
12835	ENSMUSG00000048126	Col6a3	collagen, type VI, alpha 3	0.963964	2.08776	0	4.54522	0	0.665569	1.51939									59010	Sqor	6.18736	4.98747
12836	ENSMUSG00000025650	Col7a1	collagen, type VII, alpha 1	-2.59468	0	0	0	-2.08126	0.0970201	-0.935188									14115	Fbln2	66.8877	4.97331
12837	ENSMUSG00000068196	Col8a1	collagen, type VIII, alpha 1	0	0	0	0	0	0.0377105	0									231014	9330182L06Rik	2.75577	4.95956
12839	ENSMUSG00000026147	Col9a1	collagen, type IX, alpha 1	4.73973	6.31132	5.66447	3.44038	4.97788	1.05124	5.02676									19013	Ppara	1.23722	4.95735
12840	ENSMUSG00000028626	Col9a2	collagen, type IX, alpha 2	0	-3.00816	-1.53113	-4.11942	-2.44755	2.1079	-2.22125									56461	Kcnip3	40.5666	4.95413
12841	ENSMUSG00000027570	Col9a3	collagen, type IX, alpha 3	6.55319	6.68999	6.44614	5.84277	6.44003	90.8516	6.39442									212943	Tent5a	7.94972	4.94916
12842	ENSMUSG00000001506	Col1a1	collagen, type I, alpha 1	0	0	0	0	-1.33187	1.21277	-0.266373									99031	Osbpl6	8.73842	4.94852
12843	ENSMUSG00000029661	Col1a2	collagen, type I, alpha 2	0	0	0	0	-1.35672	0.288688	-0.271344									26563	Ror1	5.24959	4.94473
12845	ENSMUSG00000031849	Comp	cartilage oligomeric matrix protein	0	0	0	-3.73592	0	0.0560861	-0.747183									14701	Gng12	75.9419	4.94304
12846	ENSMUSG00000000326	Comt	catechol-O-methyltransferase	2.25181	2.5247	2.67921	2.23796	2.9595	28.6586	2.53064									171282	Acot4	0.0610549	4.94291
12847	ENSMUSG00000026553	Copa	coatomer protein complex subunit alpha	0.500515	0.729882	0.395679	1.15793	0.702896	75.7242	0.697381									232313	Gxylt2	6.98468	4.93869
12848	ENSMUSG00000027206	Cops2	COP9 signalosome subunit 2	0	-0.521617	-0.377617	0	0	41.4653	-0.179847									768252	Foxl2os	0.587069	4.93816
12850	ENSMUSG00000030652	Coq7	demethyl-Q 7	0.546097	-0.309567	0.305647	0.432852	0.854819	70.5731	0.36597									326623	Tnfsf15	0.0247813	4.93779
12854	ENSMUSG00000028971	Cort	cortistatin	0	0	7.14717	0	0	0.17606	1.42943									23962	Oasl2	27.1863	4.9359
12856	ENSMUSG00000046516	Cox17	cytochrome c oxidase assembly protein 17, copper chaperone	-0.987629	-1.18083	-1.25847	-1.52519	0	79.4266	-0.990423									140483	Hnmt	0.401253	4.93579
12857	ENSMUSG00000031818	Cox4i1	cytochrome c oxidase subunit 4I1	-0.778105	-0.875786	-0.887922	-0.962781	0.387151	566.926	-0.623489									18008	Nes	204.948	4.92818
12858	ENSMUSG00000000088	Cox5a	cytochrome c oxidase subunit 5A	-0.370086	-0.310332	-0.474214	-0.782493	0.331033	408.057	-0.321218									245020	Slc35g2	1.3252	4.92704
12859	ENSMUSG00000061518	Cox5b	cytochrome c oxidase subunit 5B	-0.645239	-0.542422	-0.565518	-1.86393	0	270.361	-0.723422									665113	Tnik	17.5021	4.92344
12861	ENSMUSG00000041697	Cox6a1	cytochrome c oxidase subunit 6A1	0	0	0	-0.55741	0.497122	639.58	-0.0120576									14238	Foxf2	0.341819	4.92249
12862	ENSMUSG00000030785	Cox6a2	cytochrome c oxidase subunit 6A2	7.06895	10.6868	7.76945	7.16601	9.44851	26.6147	8.42794									70127	Dpf3	17.794	4.91676
12864	ENSMUSG00000014313	Cox6c	cytochrome c oxidase subunit 6C	0	0	0	-0.512251	0.825352	305.277	0.0626202									20512	Slc1a3	233.748	4.91612
12865	ENSMUSG00000074218	Cox7a1	cytochrome c oxidase subunit 7A1	0	-2.80564	-4.18673	-2.71323	-2.98212	1.50479	-2.53754									381925	Plpp4	6.76221	4.91293
12866	ENSMUSG00000032330	Cox7a2	cytochrome c oxidase subunit 7A2	0	-0.435048	0	0.513825	0.99976	34.4343	0.215707									100038713	Gm10432	0.140145	4.91145
12867	ENSMUSG00000017778	Cox7c	cytochrome c oxidase subunit 7C	0	-0.750029	-0.819013	-1.65099	0.484949	155.967	-0.547017									14561	Gdf11	21.4246	4.90943
12868	ENSMUSG00000035885	Cox8a	cytochrome c oxidase subunit 8A	0	0	0	-0.378622	0.956629	517.889	0.115601									16826	Ldb2	0.573523	4.9091
12869	ENSMUSG00000025488	Cox8b	cytochrome c oxidase subunit 8B	0	0	0	0	0	0.224237	0									16513	Kcnj10	31.4004	4.90204
12870	ENSMUSG00000003617	Cp	ceruloplasmin	6.68467	6.92307	7.19166	8.33082	7.17716	17.0473	7.26148									330256	Gm20559	0.345605	4.89473
12873	ENSMUSG00000001865	Cpa3	carboxypeptidase A3, mast cell	0	0	0	0	0	0	0									100042143	Gm3693	0.21311	4.88705
12874	ENSMUSG00000020841	Cpd	carboxypeptidase D	3.26939	3.70142	4.39016	4.82743	3.07801	32.4124	3.85328									12010	B2m	355.786	4.88026
12876	ENSMUSG00000037852	Cpe	carboxypeptidase E	3.90097	3.58636	4.70463	5.73686	4.60591	79.2887	4.50695									69399	1700025G04Rik	33.4118	4.8802
12877	ENSMUSG00000025586	Cpeb1	cytoplasmic polyadenylation element binding protein 1	-2.22936	-1.14388	0	-1.1531	-1.23147	0.748401	-1.15156									12364	Casp12	0.464049	4.87374
12879	ENSMUSG00000062563	Cys1	cystin 1	0	0	0	0	0	0.489052	0									76829	Dok5	5.3546	4.86974
12889	ENSMUSG00000033615	Cplx1	complexin 1	1.58605	2.19103	1.41288	0.94271	0	5.4151	1.22653									15417	Hoxb9	25.2427	4.86875
12890	ENSMUSG00000025867	Cplx2	complexin 2	7.57193	6.86421	6.01187	7.29332	6.77518	18.3114	6.9033									170441	Slc2a10	6.65265	4.862
12891	ENSMUSG00000022212	Cpne6	copine VI	0	0	0	0	0	0.0247124	0									210029	Metrnl	9.1773	4.85944
12892	ENSMUSG00000022742	Cpox	coproporphyrinogen oxidase	0.373276	0.751708	0.352415	0.528505	0.340876	19.5181	0.469356									18197	Nsg2	13.1527	4.85314
12894	ENSMUSG00000024900	Cpt1a	carnitine palmitoyltransferase 1a, liver	-0.597368	0.312627	-0.325762	0	-0.609852	15.849	-0.244071									320472	Ppm1e	7.17616	4.85113
12895	ENSMUSG00000078937	Cpt1b	carnitine palmitoyltransferase 1b, muscle	0	0	0	0	0	0.00137835	0									194590	Reps2	1.53298	4.84965
12896	ENSMUSG00000028607	Cpt2	carnitine palmitoyltransferase 2	0	-0.869497	-0.660376	-0.520801	-0.725193	17.8277	-0.555173									233733	Galnt18	7.27529	4.84767
12902	ENSMUSG00000026616	Cr2	complement receptor 2	0	0	0	0	0	0.0113988	0									18377	Omg	2.16961	4.84579
12903	ENSMUSG00000032291	Crabp1	cellular retinoic acid binding protein I	-3.57424	-4.8024	-3.57209	0	-2.31349	4.7783	-2.85244									29869	Ulk2	4.48358	4.84208
12904	ENSMUSG00000004885	Crabp2	cellular retinoic acid binding protein II	-8.67386	-8.69096	-6.80784	-8.12809	-7.04932	0.22689	-7.87001									68169	Ndnf	0.750094	4.8391
12905	ENSMUSG00000045867	Cradd	CASP2 and RIPK1 domain containing adaptor with death domain	-2.35523	-2.4433	-1.63623	-2.57095	-1.74908	3.45589	-2.15096									16560	Kif1a	14.5782	4.83145
12908	ENSMUSG00000026853	Crat	carnitine acetyltransferase	2.08679	2.42761	2.48111	2.45654	2.49589	14.7233	2.38959									231470	Fras1	2.8881	4.8281
12909	ENSMUSG00000025532	Crcp	calcitonin gene-related peptide-receptor component protein	-0.624164	-0.879172	-1.13898	-0.848488	-0.404151	13.2883	-0.778991									15438	Hoxd9	2.87453	4.81937
12912	ENSMUSG00000025958	Creb1	cAMP responsive element binding protein 1	2.01309	1.89815	1.86585	1.84757	1.82932	10.2603	1.8908									17920	Myo6	23.8248	4.81901
12913	ENSMUSG00000028466	Creb3	cAMP responsive element binding protein 3	1.17119	0.750667	0.577747	0.709555	0.699017	23.0222	0.781634									56363	Tmeff2	0.761027	4.81899
12914	ENSMUSG00000022521	Crebbp	CREB binding protein	0.946383	1.23605	1.29457	1.02913	0	13.019	0.901227									381338	Lonrf2	5.42872	4.81736
12915	ENSMUSG00000015461	Atf6b	activating transcription factor 6 beta	0.236329	0.376127	0.242091	0.433629	0	63.7731	0.257635									338362	Ust	9.01315	4.81618
12916	ENSMUSG00000063889	Crem	cAMP responsive element modulator	1.0672	0.943962	1.72079	1.27886	1.3913	2.19862	1.28042									407800	Ecm2	1.10692	4.81531
12918	ENSMUSG00000049796	Crh	corticotropin releasing hormone	0	0	0	0	0	0	0									14555	Gpd1	49.5962	4.81316
12919	ENSMUSG00000021680	Crhbp	corticotropin releasing hormone binding protein	-7.31382	-7.31382	0	0	0	0.00979656	-2.92553									68312	Gstm7	26.4825	4.8112
12921	ENSMUSG00000018634	Crhr1	corticotropin releasing hormone receptor 1	0	0	0	0	0	0.00051525	0									12738	Cldn2	0.182315	4.80521
12922	ENSMUSG00000003476	Crhr2	corticotropin releasing hormone receptor 2	0	-8.04123	-8.04123	0	0	0.0134798	-3.21649									15478	Hs3st3a1	0.50855	4.80137
12925	ENSMUSG00000006360	Crip1	cysteine-rich protein 1 (intestinal)	-4.62905	-4.37233	-5.02113	-5.42814	-5.80056	1.76277	-5.05024									12580	Cdkn2c	37.209	4.79752
12927	ENSMUSG00000031955	Bcar1	breast cancer anti-estrogen resistance 1	-0.625718	-0.688813	-0.697061	-0.728863	-0.773338	33.5089	-0.702759									12563	Cdh6	6.0656	4.79667
12928	ENSMUSG00000017776	Crk	v-crk avian sarcoma virus CT10 oncogene homolog	1.25101	1.39728	1.2155	1.04808	1.42174	43.5086	1.26672									234353	Psd3	2.46445	4.79639
12929	ENSMUSG00000006134	Crkl	v-crk avian sarcoma virus CT10 oncogene homolog-like	0.582115	0.514078	0.456291	0.490714	0	29.6844	0.408639									12153	Bmp1	34.4093	4.78675
12931	ENSMUSG00000007888	Crlf1	cytokine receptor-like factor 1	0.811106	2.24381	0	0	0	3.39763	0.610984									18175	Nrap	0.105155	4.78324
12933	ENSMUSG00000029121	Crmp1	collapsin response mediator protein 1	-1.89516	-2.32173	-2.9936	-2.58205	-2.85159	10.3195	-2.52883									234214	Sorbs2	0.311471	4.77959
12934	ENSMUSG00000022048	Dpysl2	dihydropyrimidinase-like 2	3.0699	3.11275	2.82908	3.42471	3.24627	35.5526	3.13654									18951	44079	18.7464	4.77858
12936	ENSMUSG00000104252	Pcdha4	protocadherin alpha 4	5.6379	6.5048	6.55957	6.6964	5.61358	0.0306793	6.20245									331487	Uprt	4.39737	4.77738
12937	ENSMUSG00000103707	Pcdha6	protocadherin alpha 6	8.25835	7.5576	8.24072	7.01471	7.65815	0.0917039	7.74591									13406	Dmp1	0.642786	4.77192
12939	ENSMUSG00000104318	Pcdha7	protocadherin alpha 7	5.93618	7.02721	6.79688	5.6805	4.86114	0.14087	6.06038									353310	Zfp703	24.2211	4.77049
12941	ENSMUSG00000103092	Pcdha5	protocadherin alpha 5	6.88288	6.13843	7.03298	6.81146	7.27145	0.554491	6.82744									17470	Cd200	13.742	4.74987
12942	ENSMUSG00000102206	Pcdha11	protocadherin alpha 11	0	7.60432	0	0	0	0.0272882	1.52086									414093	A830082N09Rik	0.351263	4.7427
12943	ENSMUSG00000007440	Pcdha10	protocadherin alpha 10	9.40319	9.79984	10.1672	7.56673	8.00593	0.260679	8.98859									23936	Lynx1	7.8448	4.7385
12944	ENSMUSG00000037942	Crp	C-reactive protein, pentraxin-related	0	0	0	0	0	0	0									52552	Parp8	7.94641	4.73524
12945	ENSMUSG00000047517	Dmbt1	deleted in malignant brain tumors 1	0	0	0	0	0	0.000206746	0									66205	Cd302	19.5093	4.73143
12946	ENSMUSG00000016481	Cr1l	complement component (3b/4b) receptor 1-like	1.03236	1.0337	1.02253	0.856293	1.7217	19.0119	1.13332									100702	Gbp6	0.657208	4.72654
12950	ENSMUSG00000021613	Hapln1	hyaluronan and proteoglycan link protein 1	0	0	0	0	0	0.0299804	0									212541	Rho	0.102885	4.72278
12951	ENSMUSG00000041578	Crx	cone-rod homeobox	0	0	0	0	0	0	0									11504	Adamts1	7.23041	4.71742
12952	ENSMUSG00000020038	Cry1	cryptochrome 1 (photolyase-like)	-0.663119	0	-0.537792	-0.595156	-0.671042	12.1759	-0.493422									76933	Ifi27l2a	6.66796	4.70875
12953	ENSMUSG00000068742	Cry2	cryptochrome 2 (photolyase-like)	-0.519418	0	-0.440075	0	-1.21513	4.76582	-0.434924									217480	Dgkb	2.40585	4.70662
12954	ENSMUSG00000024041	Cryaa	crystallin, alpha A	0	0	0	0	0	0.000575468	0									66873	Tril	25.74	4.70375
12955	ENSMUSG00000032060	Cryab	crystallin, alpha B	1.43785	-0.749428	-1.1669	-0.644942	2.57341	11.1016	0.289999									16323	Inhba	0.462128	4.69337
12957	ENSMUSG00000000724	Cryba1	crystallin, beta A1	0	0	0	0	0	0	0									22352	Vim	724.275	4.69302
12958	ENSMUSG00000006546	Cryba2	crystallin, beta A2	0	0	0	0	0	0.000891045	0									328778	Rab26	19.4825	4.68602
12959	ENSMUSG00000066975	Cryba4	crystallin, beta A4	0	0	0	0	0	0.046057	0									215031	Vgll2	1.23792	4.68554
12960	ENSMUSG00000029343	Crybb1	crystallin, beta B1	0	-6.73416	0	0	0	0.247471	-1.34683									235461	Mindy2	5.92693	4.68337
12961	ENSMUSG00000042240	Crybb2	crystallin, beta B2	0	0	0	0	0	0.00452313	0									94353	Hmgn3	63.6686	4.6785
12962	ENSMUSG00000029352	Crybb3	crystallin, beta B3	0	0	0	0	0	0.25935	0									234889	Gucy1a2	0.69958	4.66543
12964	ENSMUSG00000044429	Cryga	crystallin, gamma A	0	0	0	0	0	0.0199379	0									19414	Rasa3	112.622	4.65867
12965	ENSMUSG00000073658	Crygb	crystallin, gamma B	0	0	0	0	0	0	0									55983	Pdzrn3	9.24809	4.65169
12966	ENSMUSG00000025952	Crygc	crystallin, gamma C	-8.54644	-8.54644	-8.54644	-8.54644	-8.54644	0	-8.54644									58226	Cacna1h	10.4376	4.65168
12967	ENSMUSG00000067299	Crygd	crystallin, gamma D	0	0	0	0	0	0	0									12977	Csf1	18.3082	4.64403
12968	ENSMUSG00000070870	Cryge	crystallin, gamma E	0	0	0	0	0	0	0									76206	Gpr165	0.0988061	4.63719
12969	ENSMUSG00000025945	Crygf	crystallin, gamma F	0	0	0	0	0	0	0									18858	Pmp22	60.8065	4.63664
12970	ENSMUSG00000033501	Crygs	crystallin, gamma S	0	0	0	0	0	0.0121591	0									319504	Nrcam	2.77923	4.63251
12971	ENSMUSG00000030905	Crym	crystallin, mu	-7.31348	-10.306	-7.00912	-6.25148	-10.306	0.011424	-8.2372									15551	Htr1b	4.65396	4.63065
12972	ENSMUSG00000028199	Cryz	crystallin, zeta	0	0	0.556925	0.398806	1.39202	14.4411	0.469551									319660	Agmo	0.608563	4.62929
12974	ENSMUSG00000005683	Cs	citrate synthase	0.565936	0.210861	0.283516	0.776088	0.73771	254.399	0.514822									100503099	Gm19554	7.47898	4.61892
12977	ENSMUSG00000014599	Csf1	colony stimulating factor 1 (macrophage)	4.22308	4.20741	5.55842	4.90161	4.32964	18.3082	4.64403									64339	Fndc4	24.9382	4.61821
12978	ENSMUSG00000024621	Csf1r	colony stimulating factor 1 receptor	0	0	0	4.49945	0	0.0367247	0.899891									320404	Itpkb	22.5166	4.61604
12981	ENSMUSG00000018916	Csf2	colony stimulating factor 2 (granulocyte-macrophage)	0	0	0	0	0	0.000608235	0									11676	Aldoc	415.861	4.61517
12982	ENSMUSG00000059326	Csf2ra	colony stimulating factor 2 receptor, alpha, low-affinity (granulocyte-macrophage)	-1.00146	-0.803865	-0.912223	-1.61597	-1.22245	8.29517	-1.11119									73191	Fezf1	0.144261	4.60804
12983	ENSMUSG00000071713	Csf2rb	colony stimulating factor 2 receptor, beta, low-affinity (granulocyte-macrophage)	0	0	0	0	0	0.00228133	0									56534	Hspb3	0.429616	4.60774
12984	ENSMUSG00000071714	Csf2rb2	colony stimulating factor 2 receptor, beta 2, low-affinity (granulocyte-macrophage)	0	0	0	0	0	0.00390614	0									78252	Nxpe2	0.0828048	4.60726
12985	ENSMUSG00000038067	Csf3	colony stimulating factor 3 (granulocyte)	0	0	0	0	0	0.0127613	0									56508	Rapgef4	4.316	4.59817
12986	ENSMUSG00000028859	Csf3r	colony stimulating factor 3 receptor (granulocyte)	-6.25445	0	0	0	0	0.00768047	-1.25089									102941	B630019K06Rik	3.73442	4.59362
12988	ENSMUSG00000032312	Csk	c-src tyrosine kinase	0.98057	1.12669	0.967992	0.603192	0.911014	41.2077	0.917891									14566	Gdf9	1.77798	4.58816
12990	ENSMUSG00000070702	Csn1s1	casein alpha s1	0	0	0	0	0	0	0									22359	Vldlr	8.981	4.58802
12991	ENSMUSG00000063157	Csn2	casein beta	0	0	0	0	0	0.0355204	0									16870	Lhx2	17.7972	4.57656
12992	ENSMUSG00000061388	Csn1s2b	casein alpha s2-like B	0	0	0	0	0	0	0									15405	Hoxa9	2.56137	4.57564
12993	ENSMUSG00000061937	Csn1s2a	casein alpha s2-like A	0	0	0	0	0	0	0									245386	Tmem255a	0.265019	4.57466
12994	ENSMUSG00000001622	Csn3	casein kappa	-6.17202	0	0	0	0	0.0224804	-1.2344									320873	Cdh10	6.73803	4.57369
12995	ENSMUSG00000074698	Csnk2a1	casein kinase 2, alpha 1 polypeptide	-0.506156	-0.465223	-0.453079	-0.457308	-0.395565	45.1518	-0.455466									17116	Mab21l1	1.09556	4.57359
13000	ENSMUSG00000046707	Csnk2a2	casein kinase 2, alpha prime polypeptide	-0.446471	-0.298509	-0.582743	-0.430274	-0.500629	19.6679	-0.451725									75465	Dynlrb2	1.19851	4.57093
13001	ENSMUSG00000024387	Csnk2b	casein kinase 2, beta polypeptide	0.180218	-0.237214	-0.313598	0	0.192985	196.06	-0.0355217									381409	Cdh26	0.124422	4.56334
13002	ENSMUSG00000000826	Dnajc5	DnaJ heat shock protein family (Hsp40) member C5	0.894741	0.833145	0.703416	0.387023	0.375152	26.6418	0.638695									11761	Aox1	3.07026	4.56186
13003	ENSMUSG00000021614	Vcan	versican	5.20353	5.93363	5.96487	6.30357	4.98364	24.4602	5.67785									77125	Il33	8.99105	4.56021
13004	ENSMUSG00000002341	Ncan	neurocan	6.04271	6.16431	6.58206	7.0144	5.4897	146.996	6.25864									269389	Tox2	22.5398	4.56007
13006	ENSMUSG00000024974	Smc3	structural maintenance of chromosomes 3	-0.926055	-0.800997	-1.05201	-0.297362	-0.892161	42.0009	-0.793716									16490	Kcna2	0.178697	4.55912
13007	ENSMUSG00000026421	Csrp1	cysteine and glycine-rich protein 1	-1.40798	-0.619874	-0.327943	-1.42704	-0.765726	36.4202	-0.909714									268396	Sh3pxd2b	45.6152	4.55772
13008	ENSMUSG00000020186	Csrp2	cysteine and glycine-rich protein 2	-3.73165	-4.69202	-4.44586	-4.49279	-2.97268	13.1716	-4.067									71918	Zcchc24	54.6545	4.5487
13009	ENSMUSG00000030470	Csrp3	cysteine and glycine-rich protein 3	0	0	0	0	0	0.00757063	0									320078	Olfml2b	5.03851	4.53912
13010	ENSMUSG00000027447	Cst3	cystatin C	1.24674	1.49612	1.87047	1.7785	1.84202	172.158	1.64677									94047	Tmem121b	0.839294	4.51824
13011	ENSMUSG00000068129	Cst7	cystatin F (leukocystatin)	0	0	0	0	0	0.00911755	0									73173	Pcdh18	2.61197	4.51325
13012	ENSMUSG00000027442	Cst8	cystatin 8 (cystatin-related epididymal spermatogenic)	0	0	0	0	0	0	0									16816	Lcat	15.7442	4.51265
13013	ENSMUSG00000027445	Cst9	cystatin 9	0	0	0	0	0	0	0									12876	Cpe	79.2887	4.50695
13014	ENSMUSG00000005054	Cstb	cystatin B	-1.08728	-0.664972	-0.75331	-1.07005	0	41.4804	-0.715122									104010	Cdh22	10.1113	4.50397
13016	ENSMUSG00000037373	Ctbp1	C-terminal binding protein 1	1.21684	1.14827	1.17833	1.02347	1.2479	107.04	1.16296									243538	Cfap100	1.08903	4.49473
13017	ENSMUSG00000030970	Ctbp2	C-terminal binding protein 2	-2.12836	-2.18098	-2.18689	-2.45157	-2.29456	20.11	-2.24847									21384	Tbx15	12.2448	4.494
13018	ENSMUSG00000005698	Ctcf	CCCTC-binding factor	0	-0.231244	0	0.240704	-0.201383	49.1867	-0.0383846									26875	Pclo	0.321925	4.49289
13019	ENSMUSG00000042340	Ctf1	cardiotrophin 1	-1.46638	0	0	0	-1.41111	1.24104	-0.575498									18767	Pkia	4.20971	4.49009
13024	ENSMUSG00000044258	Ctla2a	cytotoxic T lymphocyte-associated protein 2 alpha	0	0	0	0	0	0.011222	0									17389	Mmp16	1.81911	4.48543
13025	ENSMUSG00000074874	Ctla2b	cytotoxic T lymphocyte-associated protein 2 beta	0	0	0	0	0	0	0									170721	Papln	2.52158	4.48492
13026	ENSMUSG00000005615	Pcyt1a	phosphate cytidylyltransferase 1, choline, alpha isoform	1.05705	0.906857	0.861009	1.08148	0.981425	17.1234	0.977565									244885	Sh2d7	0.34242	4.48034
13030	ENSMUSG00000021939	Ctsb	cathepsin B	0.443159	0.944046	0.685706	0.946215	0.85173	56.1117	0.774171									241568	Lrrc4c	0.294454	4.47815
13032	ENSMUSG00000030560	Ctsc	cathepsin C	-0.948822	0	1.0314	0.792192	-8.32369	7.94482	-1.48978									268859	Rbfox1	0.243654	4.47764
13033	ENSMUSG00000007891	Ctsd	cathepsin D	0	0.629249	0	0.465062	0.332332	224.644	0.285329									665306	3930402G23Rik	2.3689	4.47502
13034	ENSMUSG00000004552	Ctse	cathepsin E	0	0	0	0	0	0	0									12326	Camk4	0.297032	4.46964
13035	ENSMUSG00000040314	Ctsg	cathepsin G	0	0	0	0	0	0	0									66111	Tmed3	87.3021	4.46948
13036	ENSMUSG00000032359	Ctsh	cathepsin H	2.03739	1.80394	2.47879	3.28933	-3.89633	3.08596	1.14262									59308	Emcn	0.304161	4.46872
13038	ENSMUSG00000028111	Ctsk	cathepsin K	0	0	0	0	0	0.0944641	0									12043	Bcl2	2.88334	4.46804
13039	ENSMUSG00000021477	Ctsl	cathepsin L	0.291374	0.654849	0	0.640326	0.485284	68.0415	0.414367									216881	Wscd1	165.795	4.45348
13040	ENSMUSG00000038642	Ctss	cathepsin S	0	0	0	0	0	0.183518	0									12816	Col12a1	0.509226	4.44578
13041	ENSMUSG00000024910	Ctsw	cathepsin W	0	-8.59967	0	0	0	0.0307832	-1.71993									71746	Rgl3	6.56955	4.44336
13043	ENSMUSG00000031078	Cttn	cortactin	0	-0.388677	-0.486963	-0.163284	-0.21413	57.9141	-0.250611									244431	Sgcz	0.110971	4.44251
13046	ENSMUSG00000005506	Celf1	CUGBP, Elav-like family member 1	0.177304	0	0	0.156168	0	47.6855	0.0666945									100504533	NA	12.423	4.43961
13047	ENSMUSG00000029705	Cux1	cut-like homeobox 1	0.939394	1.4749	1.18973	0.834577	1.07342	13.4932	1.1024									353235	Pcdha8	0.0747441	4.43555
13048	ENSMUSG00000042589	Cux2	cut-like homeobox 2	-1.49699	-1.44511	-0.78271	-1.33185	-2.04037	1.04641	-1.41941									269513	Nkain3	0.711133	4.43378
13051	ENSMUSG00000052336	Cx3cr1	chemokine (C-X3-C motif) receptor 1	0	0	0	0	0	0.0144782	0									330723	Htra4	0.202506	4.42727
13052	ENSMUSG00000022865	Cxadr	coxsackie virus and adenovirus receptor	2.0981	0.990818	1.62545	1.25463	2.1525	9.9464	1.6243									16423	Cd47	11.6183	4.42662
13056	ENSMUSG00000019590	Cyb561	cytochrome b-561	-5.08885	-6.24207	-7.04402	-7.88138	-5.89559	0.124074	-6.43038									76877	Rab36	2.47795	4.42376
13057	ENSMUSG00000006519	Cyba	cytochrome b-245, alpha polypeptide	-7.48097	-8.03048	-7.77897	-7.37017	-9.1189	0.114445	-7.9559									619287	Rtl4	0.0593178	4.40855
13058	ENSMUSG00000015340	Cybb	cytochrome b-245, beta polypeptide	0	0	0	0	0	0.00600621	0									16508	Kcnd2	0.709042	4.40814
13063	ENSMUSG00000063694	Cycs	cytochrome c, somatic	0.40952	0	0	-0.471167	1.08842	26.0674	0.205355									68151	Wls	73.444	4.40605
13067	ENSMUSG00000056436	Cyct	cytochrome c, testis	-13.339	-13.339	-13.339	-13.339	-11.7367	0.00125566	-13.0185									18708	Pik3r1	39.9649	4.40411
13070	ENSMUSG00000032323	Cyp11a1	cytochrome P450, family 11, subfamily a, polypeptide 1	-10.581	-10.581	-10.581	-10.581	-10.581	0	-10.581									68519	Eml1	15.1309	4.40232
13072	ENSMUSG00000022589	Cyp11b2	cytochrome P450, family 11, subfamily b, polypeptide 2	0	0	0	0	0	0	0									16367	Irs1	7.49441	4.39807
13074	ENSMUSG00000003555	Cyp17a1	cytochrome P450, family 17, subfamily a, polypeptide 1	0	0	0	0	0	0	0									546336	Prrg1	3.30816	4.39769
13075	ENSMUSG00000032274	Cyp19a1	cytochrome P450, family 19, subfamily a, polypeptide 1	0	0	0	0	0	0	0									207521	Dtx4	17.0583	4.38075
13076	ENSMUSG00000032315	Cyp1a1	cytochrome P450, family 1, subfamily a, polypeptide 1	0	0	0	0	0	0.00875765	0									665055	Gm7467	0.354032	4.37255
13077	ENSMUSG00000032310	Cyp1a2	cytochrome P450, family 1, subfamily a, polypeptide 2	0	0	0	0	0	0.000738466	0									76257	Slc38a3	114.26	4.36577
13078	ENSMUSG00000024087	Cyp1b1	cytochrome P450, family 1, subfamily b, polypeptide 1	2.71388	2.02839	2.44084	1.58857	2.80081	0.423486	2.3145									14302	Frk	0.748141	4.35829
13079	ENSMUSG00000024365	Cyp21a1	cytochrome P450, family 21, subfamily a, polypeptide 1	0	0	0	0	0	0	0									268739	Arhgef40	31.3782	4.35451
13081	ENSMUSG00000038567	Cyp24a1	cytochrome P450, family 24, subfamily a, polypeptide 1	0	5.7624	7.44536	9.43649	7.0564	0.137381	5.94013									245595	Zfp711	0.580542	4.35407
13082	ENSMUSG00000024987	Cyp26a1	cytochrome P450, family 26, subfamily a, polypeptide 1	-6.39086	-5.33614	0	0	-8.3132	0.126345	-4.00804									76224	6530409C15Rik	0.1601	4.35268
13085	ENSMUSG00000060407	Cyp2a12	cytochrome P450, family 2, subfamily a, polypeptide 12	0	0	0	0	0	0	0									15424	Hoxc5	1.6326	4.35141
13086	ENSMUSG00000074254	Cyp2a4	cytochrome P450, family 2, subfamily a, polypeptide 4	0	0	0	0	0	0	0									12561	Cdh4	43.1187	4.34631
13087	ENSMUSG00000005547	Cyp2a5	cytochrome P450, family 2, subfamily a, polypeptide 5	0	0	0	0	0	0	0									380702	Shisa6	1.92158	4.34229
13088	ENSMUSG00000030483	Cyp2b10	cytochrome P450, family 2, subfamily b, polypeptide 10	0	0	0	0	0	0	0									235106	Ntm	1.59478	4.33827
13089	ENSMUSG00000040583	Cyp2b13	cytochrome P450, family 2, subfamily b, polypeptide 13	0	0	0	0	0	0	0									22644	Rnf103	9.33606	4.33589
13090	ENSMUSG00000066704	Cyp2b19	cytochrome P450, family 2, subfamily b, polypeptide 19	0	0	0	0	0	0	0									21886	Tle2	11.0528	4.33566
13094	ENSMUSG00000040660	Cyp2b9	cytochrome P450, family 2, subfamily b, polypeptide 9	0	0	0	0	0	0	0									13798	En1	12.9737	4.33548
13095	ENSMUSG00000003053	Cyp2c29	cytochrome P450, family 2, subfamily c, polypeptide 29	-8.12675	-8.12675	-8.12675	-8.12675	-8.12675	0	-8.12675									74176	Tgm5	0.0972127	4.33325
13096	ENSMUSG00000042248	Cyp2c37	cytochrome P450, family 2. subfamily c, polypeptide 37	0	0	0	0	0	0	0									100043571	Gm4524	3.76082	4.33226
13097	ENSMUSG00000032808	Cyp2c38	cytochrome P450, family 2, subfamily c, polypeptide 38	0	0	0	0	0	0	0									70083	Metrn	172.875	4.33021
13098	ENSMUSG00000025003	Cyp2c39	cytochrome P450, family 2, subfamily c, polypeptide 39	0	0	0	0	0	0	0									320189	NA	0.226869	4.32778
13099	ENSMUSG00000025004	Cyp2c40	cytochrome P450, family 2, subfamily c, polypeptide 40	0	0	0	0	0	0	0									80290	Gpr146	2.04249	4.32364
13101	ENSMUSG00000094806	Cyp2d10	cytochrome P450, family 2, subfamily d, polypeptide 10	0	0	0	0	0	0	0									192198	Lrrc4	7.03434	4.31959
13105	ENSMUSG00000068086	Cyp2d9	cytochrome P450, family 2, subfamily d, polypeptide 9	0	0	0	0	0	0.00149844	0									16518	Kcnj2	0.0784469	4.31893
13106	ENSMUSG00000025479	Cyp2e1	cytochrome P450, family 2, subfamily e, polypeptide 1	0	0	0	0	0	0.000388937	0									574519	Vax2os	0.154663	4.31807
13107	ENSMUSG00000052974	Cyp2f2	cytochrome P450, family 2, subfamily f, polypeptide 2	0	0	0	0	0	0	0									218030	Pou6f2	0.115663	4.31437
13108	ENSMUSG00000049685	Cyp2g1	cytochrome P450, family 2, subfamily g, polypeptide 1	0	0	0	0	0	0	0									654799	NA	0.0654389	4.30857
13109	ENSMUSG00000052520	Cyp2j5	cytochrome P450, family 2, subfamily j, polypeptide 5	0	0	0	0	0	0.000172092	0									353169	Slc2a12	0.0914136	4.30721
13110	ENSMUSG00000052914	Cyp2j6	cytochrome P450, family 2, subfamily j, polypeptide 6	5.39745	5.87877	5.8712	6.10021	5.98867	3.95781	5.84726									27404	Abca8b	3.84066	4.30228
13112	ENSMUSG00000056035	Cyp3a11	cytochrome P450, family 3, subfamily a, polypeptide 11	0	0	0	0	0	0	0									52065	Mfhas1	11.6118	4.3013
13113	ENSMUSG00000029727	Cyp3a13	cytochrome P450, family 3, subfamily a, polypeptide 13	0	0	0	0	0	0	0									53321	Cntnap1	1.11398	4.29947
13114	ENSMUSG00000038656	Cyp3a16	cytochrome P450, family 3, subfamily a, polypeptide 16	0	0	0	0	0	0	0									77630	Prdm8	6.73015	4.29871
13115	ENSMUSG00000006724	Cyp27b1	cytochrome P450, family 27, subfamily b, polypeptide 1	0	0	0	0	-2.571	0.409872	-0.5142									14360	Fyn	168.83	4.29849
13116	ENSMUSG00000021259	Cyp46a1	cytochrome P450, family 46, subfamily a, polypeptide 1	3.9286	4.24038	4.11898	4.69547	4.38871	1.27699	4.27443									99382	Abtb2	30.0708	4.29708
13117	ENSMUSG00000066072	Cyp4a10	cytochrome P450, family 4, subfamily a, polypeptide 10	0	0	0	0	0	0	0									71584	Gdpd2	3.69658	4.29389
13118	ENSMUSG00000078597	Cyp4a12b	cytochrome P450, family 4, subfamily a, polypeptide 12B	0	0	0	0	0	0.00252292	0									20725	Serpinb8	0.067741	4.29317
13119	ENSMUSG00000028715	Cyp4a14	cytochrome P450, family 4, subfamily a, polypeptide 14	0	0	0	0	0	0	0									105859	Csdc2	15.679	4.29029
13120	ENSMUSG00000028713	Cyp4b1	cytochrome P450, family 4, subfamily b, polypeptide 1	0	0	0	0	0	0.00602906	0									24046	Scn11a	0.0324111	4.28924
13121	ENSMUSG00000001467	Cyp51	cytochrome P450, family 51	2.80568	1.95298	2.412	2.80703	3.06742	80.3793	2.60902									270118	Maml2	15.7436	4.28468
13122	ENSMUSG00000028240	Cyp7a1	cytochrome P450, family 7, subfamily a, polypeptide 1	0	0	0	0	0	0	0									100504675	Gm15327	0.122721	4.28264
13123	ENSMUSG00000039519	Cyp7b1	cytochrome P450, family 7, subfamily b, polypeptide 1	-2.04127	0	0	0	0	1.6684	-0.408255									100040736	Foxd2os	1.82466	4.28252
13124	ENSMUSG00000050445	Cyp8b1	cytochrome P450, family 8, subfamily b, polypeptide 1	0	0	0	0	0	0	0									19092	Prkg2	1.37016	4.28247
13131	ENSMUSG00000028519	Dab1	disabled 1	3.27008	3.30423	3.74026	2.58889	2.11064	11.7477	3.00282									20254	Scg2	1.66466	4.28014
13132	ENSMUSG00000022150	Dab2	disabled 2, mitogen-responsive phosphoprotein	0	1.34359	0.7652	1.21877	1.34335	3.17914	0.934182									12168	Bmpr2	12.1232	4.27839
13134	ENSMUSG00000055639	Dach1	dachshund family transcription factor 1	8.34592	7.10934	7.74367	6.95104	7.41818	0.079042	7.51363									170788	Crb1	0.0505054	4.27449
13135	ENSMUSG00000022174	Dad1	defender against cell death 1	0.340954	0.369189	0	0.292535	0.662351	34.4073	0.333006									13116	Cyp46a1	1.27699	4.27443
13136	ENSMUSG00000026399	Cd55	CD55 molecule, decay accelerating factor for complement	-4.45251	-6.4498	-4.14569	-5.62188	-3.89605	0.0826522	-4.91318									23888	Gpc6	5.03483	4.27228
13137	ENSMUSG00000026401	Cd55b	CD55 molecule, decay accelerating factor for complement B	0	0	0	0	0	0	0									74915	Atp6v1e2	0.231117	4.267
13138	ENSMUSG00000039952	Dag1	dystroglycan 1	-0.190233	0	0	0	-0.363451	99.3884	-0.110737									22169	Cmpk2	8.70767	4.26698
13139	ENSMUSG00000025357	Dgka	diacylglycerol kinase, alpha	-3.70076	-3.32709	-3.14124	-2.86868	-3.0137	2.50893	-3.21029									20538	Slc6a2	0.0324141	4.25733
13142	ENSMUSG00000042096	Dao	D-amino acid oxidase	0	0	0	0	0	0.074539	0									74761	Mxra8	24.7765	4.25449
13143	ENSMUSG00000032380	Dapk2	death-associated protein kinase 2	0	0	0	0	0	0.633656	0									215378	Brinp3	0.527147	4.25309
13144	ENSMUSG00000034974	Dapk3	death-associated protein kinase 3	-0.383808	-0.529569	-0.59803	-0.62676	-0.359481	40.4514	-0.499529									666513	Gm11787	0.500517	4.25139
13162	ENSMUSG00000021609	Slc6a3	solute carrier family 6 (neurotransmitter transporter, dopamine), member 3	0	0	0	0	0	0.0547307	0									94185	Tnfrsf21	82.2422	4.24569
13163	ENSMUSG00000002307	Daxx	Fas death domain-associated protein	-1.32199	-1.25653	-1.16575	-1.59359	-1.69138	26.3735	-1.40585									20620	Plk2	146.194	4.24487
13164	ENSMUSG00000010592	Dazl	deleted in azoospermia-like	-11.9572	-11.9572	-11.9572	-11.9572	-9.57351	0.00067078	-11.4804									16492	Kcna4	0.0745552	4.23991
13166	ENSMUSG00000000889	Dbh	dopamine beta hydroxylase	0	0	0	0	0	0	0									320692	9430037G07Rik	0.0697782	4.23799
13167	ENSMUSG00000026385	Dbi	diazepam binding inhibitor	2.28006	1.97088	2.39463	2.60644	2.96925	734.136	2.44425									328234	Rnf182	2.62984	4.23476
13168	ENSMUSG00000038057	Dbil5	diazepam binding inhibitor-like 5	0	0	0	0	0	0.481885	0									217125	Samd14	13.845	4.2346
13169	ENSMUSG00000020476	Dbnl	drebrin-like	0.298441	-0.403025	0	0	0.620242	59.668	0.103132									100503471	Gm15867	0.343942	4.22658
13170	ENSMUSG00000059824	Dbp	D site albumin promoter binding protein	0	0	0	0	0	3.67855	0									331374	Dgkk	4.31865	4.22453
13171	ENSMUSG00000000340	Dbt	dihydrolipoamide branched chain transacylase E2	0	0	0	0.661965	0	16.4423	0.132393									19055	Ppp3ca	73.2	4.2243
13172	ENSMUSG00000030507	Dbx1	developing brain homeobox 1	0	0	0	0	0	0.00106912	0									100503319	Gm17281	0.0625274	4.21881
13175	ENSMUSG00000027797	Dclk1	doublecortin-like kinase 1	8.24685	8.58628	8.54999	8.86368	8.08988	8.75066	8.46734									414121	E430016F16Rik	0.0595218	4.21525
13176	ENSMUSG00000060534	Dcc	deleted in colorectal carcinoma	0	0	0	0	0	0.081318	0									194388	Tet3	14.0704	4.21222
13177	ENSMUSG00000024132	Eci1	enoyl-Coenzyme A delta isomerase 1	0	0	0	0	0.317132	62.9342	0.0634264									56758	Mbnl1	13.3663	4.21035
13178	ENSMUSG00000029366	Dck	deoxycytidine kinase	1.51612	1.14982	1.25743	1.4864	1.27811	28.8181	1.33758									208439	Klhl29	1.8128	4.20811
13179	ENSMUSG00000019929	Dcn	decorin	0	0	0	1.14149	-2.31227	1.22588	-0.234157									12823	Col19a1	0.0447213	4.20802
13180	ENSMUSG00000020098	Pcbd1	pterin 4 alpha carbinolamine dehydratase/dimerization cofactor of hepatocyte nuclear factor 1 alpha (TCF1) 1	0	-2.67436	-3.1587	-3.58616	-6.14502	1.38681	-3.11285									244238	Mrgpre	1.88908	4.20599
13184	ENSMUSG00000096445	Dcpp1	demilune cell and parotid protein 1	0	0	0	0	0	0.133503	0									23828	Bves	4.10272	4.19785
13185	ENSMUSG00000022898	Vps26c	VPS26 endosomal protein sorting factor C	0.392353	0.315347	0.413682	0.664136	0.779943	25.8234	0.513092									110893	Slc8a3	1.53644	4.19681
13190	ENSMUSG00000022129	Dct	dopachrome tautomerase	0	0	0	0	0	0.00873275	0									235505	Cd109	7.82519	4.19556
13191	ENSMUSG00000031865	Dctn1	dynactin 1	0.546873	0.831011	0.407586	0.624206	0.234826	64.528	0.5289									19714	Rev3l	22.3252	4.1908
13193	ENSMUSG00000031285	Dcx	doublecortin	7.46454	0	8.27162	6.86118	7.65344	0.0384817	6.05016									228911	Tshz2	6.52695	4.18321
13194	ENSMUSG00000024740	Ddb1	damage specific DNA binding protein 1	-1.39367	-1.27455	-1.55865	-0.788616	-1.07719	166.968	-1.21853									56615	Mgst1	48.5954	4.18107
13195	ENSMUSG00000020182	Ddc	dopa decarboxylase	-3.40748	-8.64513	-8.76544	-6.64077	-4.19548	0.101869	-6.33086									71149	Tex52	0.190759	4.18049
13196	ENSMUSG00000022377	Asap1	ArfGAP with SH3 domain, ankyrin repeat and PH domain1	1.20599	1.31055	1.224	0.94265	0.820101	20.0335	1.10066									12606	Cebpa	34.2593	4.17832
13197	ENSMUSG00000036390	Gadd45a	growth arrest and DNA-damage-inducible 45 alpha	-4.45485	-3.00319	-3.51712	-2.64909	-3.13449	9.64375	-3.35175									19201	Pstpip2	11.0351	4.17422
13198	ENSMUSG00000025408	Ddit3	DNA-damage inducible transcript 3	-0.773068	0	0	0	0	16.3963	-0.154614									212124	Cfap46	0.123206	4.17396
13199	ENSMUSG00000059213	Ddn	dendrin	0	4.30386	3.87371	0	0	0.246559	1.63551									103967	Dnm3	0.445571	4.17195
13200	ENSMUSG00000028757	Ddost	dolichyl-di-phosphooligosaccharide-protein glycotransferase	0	0.229965	0.416377	0.301085	0.670121	105.002	0.32351									244723	Olfm2	171.345	4.17163
13202	ENSMUSG00000001666	Ddt	D-dopachrome tautomerase	-1.10846	-0.92881	-0.946022	-0.945662	-0.646606	50.9652	-0.915112									14803	Grid1	11.3636	4.17142
13204	ENSMUSG00000029169	Dhx15	DEAH (Asp-Glu-Ala-His) box polypeptide 15	0	0	-0.224549	0.343393	0	71.5182	0.0237686									19227	Pthlh	0.108595	4.17012
13205	ENSMUSG00000000787	Ddx3x	DEAD/H (Asp-Glu-Ala-Asp/His) box polypeptide 3, X-linked	-0.472634	-0.532196	-0.780395	0	-0.678009	99.783	-0.492647									50913	Olig2	502.461	4.16545
13206	ENSMUSG00000021758	Ddx4	DEAD (Asp-Glu-Ala-Asp) box polypeptide 4	-8.27271	-6.56582	-6.51715	-7.68077	-9.6246	0.0769003	-7.73221									108151	Sema3d	0.348949	4.16119
13207	ENSMUSG00000020719	Ddx5	DEAD (Asp-Glu-Ala-Asp) box polypeptide 5	0.22562	0.410748	0	0.560249	0.180594	194.338	0.275442									214642	Cped1	1.33193	4.16062
13209	ENSMUSG00000032097	Ddx6	DEAD (Asp-Glu-Ala-Asp) box polypeptide 6	0	0	0	0	0	43.1291	0									18481	Pak3	1.12497	4.1589
13211	ENSMUSG00000042699	Dhx9	DEAH (Asp-Glu-Ala-His) box polypeptide 9	-0.333754	0	-0.564953	0.26261	-0.603057	88.13	-0.247831									72828	Ubash3b	19.5593	4.15674
13214	ENSMUSG00000044748	Defb1	defensin beta 1	0	0	0	0	0	0.0379185	0									73124	Golim4	27.8106	4.15414
13215	ENSMUSG00000006570	Defb2	defensin beta 2	0	0	0	0	0	0.00536844	0									76630	Stambpl1	39.1469	4.14755
13218	ENSMUSG00000074437	Defa29	defensin, alpha, 29	0	0	0	0	0	0.00322954	0									79221	Hdac9	2.67761	4.1474
13226	ENSMUSG00000074442	Defa31	defensin, alpha, 31	0	0	0	0	0	0	0									67155	Smarca2	13.8012	4.14506
13236	ENSMUSG00000094687	Defa25	defensin, alpha, 25	0	0	0	0	0	0	0									541610	Trcg1	0.071686	4.14442
13237	ENSMUSG00000074440	Defa3	defensin, alpha, 3	0	0	0	0	0	0	0									211949	Spsb4	32.6635	4.1432
13239	ENSMUSG00000074439	Defa5	defensin, alpha, 5	0	0	0	0	0	0	0									16531	Kcnma1	1.29458	4.14176
13244	ENSMUSG00000038633	Degs1	delta(4)-desaturase, sphingolipid 1	0.758112	0.829777	0.733994	1.14121	1.03308	64.7349	0.899233									209086	Samd9l	4.88814	4.14158
13340	ENSMUSG00000024891	Slc29a2	solute carrier family 29 (nucleoside transporters), member 2	0	-1.29917	-1.08614	-0.772258	-1.02817	4.56659	-0.837147									17534	Mrc2	28.9271	4.1403
13345	ENSMUSG00000007805	Twist2	twist basic helix-loop-helix transcription factor 2	5.70392	5.9598	5.32118	5.05441	6.30464	4.0016	5.66879									271221	Rubcnl	0.120555	4.13962
13346	ENSMUSG00000026208	Des	desmin	-7.8846	-14.3898	-10.6959	-10.3559	-9.52177	0.0301352	-10.5696									387609	Zhx2	7.29198	4.13726
13347	ENSMUSG00000028974	Dffa	DNA fragmentation factor, alpha subunit	-0.550234	0	-0.771291	-0.876435	-0.756595	3.15468	-0.590911									17701	Msx1	4.56971	4.12726
13349	ENSMUSG00000037872	Ackr1	atypical chemokine receptor 1 (Duffy blood group)	0	0	0	0	0	0.0477407	0									73341	Arhgef6	0.655529	4.12162
13350	ENSMUSG00000022555	Dgat1	diacylglycerol O-acyltransferase 1	0	0.383544	0	0	0.715998	14.3941	0.219909									320026	A330076H08Rik	0.0945637	4.12123
13353	ENSMUSG00000003531	Dgcr6	DiGeorge syndrome critical region gene 6	0	0	0	0	1.22102	20.3308	0.244204									100502586	Gm19265	1.09121	4.12015
13356	ENSMUSG00000003166	Dgcr2	DiGeorge syndrome critical region gene 2	1.16884	1.30196	1.31474	0.998426	0.857025	59.9451	1.1282									18212	Ntrk2	4.80337	4.11388
13358	ENSMUSG00000003528	Slc25a1	solute carrier family 25 (mitochondrial carrier, citrate transporter), member 1	0.467733	0	0.328776	0	0.67447	68.2361	0.294196									16206	Lrig1	66.133	4.10667
13360	ENSMUSG00000058454	Dhcr7	7-dehydrocholesterol reductase	2.31918	1.10861	1.71933	2.29764	1.07657	73.035	1.70427									14049	Eya2	3.74464	4.10596
13361	ENSMUSG00000021707	Dhfr	dihydrofolate reductase	0	0	0	0.362724	0.516476	16.5024	0.17584									71069	Stox2	10.5602	4.10469
13363	ENSMUSG00000023000	Dhh	desert hedgehog	3.20092	2.62655	0	2.1605	1.87335	1.90476	1.97226									11302	Aatk	5.6547	4.10369
13367	ENSMUSG00000024456	Diaph1	diaphanous related formin 1	-2.05881	-1.78677	-1.7675	-1.52057	-2.42617	12.3899	-1.91196									239217	Kctd12	11.3577	4.10204
13368	ENSMUSG00000029027	Dffb	DNA fragmentation factor, beta subunit	0	0	-1.17772	0	0	2.04144	-0.235544									100125931	Phtf1os	0.0511267	4.09564
13370	ENSMUSG00000034785	Dio1	deiodinase, iodothyronine, type I	0	0	0	0	0	0	0									100038460	Gm10677	0.0790226	4.09376
13371	ENSMUSG00000007682	Dio2	deiodinase, iodothyronine, type II	0	3.05877	3.8755	4.77273	3.74569	0.128175	3.09054									16494	Kcna6	0.628421	4.08877
13380	ENSMUSG00000024868	Dkk1	dickkopf WNT signaling pathway inhibitor 1	-7.13139	0	-7.13139	0	0	0.0117642	-2.85256									224024	Scarf2	25.7811	4.08439
13382	ENSMUSG00000020664	Dld	dihydrolipoamide dehydrogenase	0.744594	1.01076	0.635295	1.41372	1.43217	91.0593	1.04731									210530	P3h2	5.73036	4.07283
13383	ENSMUSG00000022770	Dlg1	discs large MAGUK scaffold protein 1	-0.950664	-0.755375	-0.891054	-0.697442	-0.704328	14.1124	-0.799773									268301	Sowahc	8.50889	4.07005
13384	ENSMUSG00000052373	Mpp3	membrane protein, palmitoylated 3 (MAGUK p55 subfamily member 3)	0	0	0	0	0	0.453482	0									20657	Sod3	4.37316	4.06998
13385	ENSMUSG00000020886	Dlg4	discs large MAGUK scaffold protein 4	2.53753	2.98566	2.40149	2.41166	2.58812	25.8851	2.58489									18763	Pkd1	20.5154	4.06804
13386	ENSMUSG00000040856	Dlk1	delta like non-canonical Notch ligand 1	1.00555	0	-1.06871	0	1.01213	1.97286	0.189793									26897	Acot1	52.1386	4.06636
13388	ENSMUSG00000014773	Dll1	delta like canonical Notch ligand 1	3.01317	1.91451	2.16919	2.07934	0.745455	9.03601	1.98434									235180	Fez1	153.322	4.06531
13389	ENSMUSG00000003436	Dll3	delta like canonical Notch ligand 3	1.23112	-1.47545	0.747203	-1.29757	-1.30794	4.61563	-0.420526									381845	Rnf225	0.363578	4.06339
13390	ENSMUSG00000041911	Dlx1	distal-less homeobox 1	0	0	0	7.69288	0	0.038892	1.53858									106052	Fbxo4	2.13016	4.05609
13392	ENSMUSG00000023391	Dlx2	distal-less homeobox 2	0	0	0	0	0	0.0552417	0									21808	Tgfb2	5.83373	4.05497
13393	ENSMUSG00000001510	Dlx3	distal-less homeobox 3	-9.15336	-4.18028	-5.45553	-4.38557	-6.3868	0.0476158	-5.9123									667281	H60b	3.54971	4.05464
13394	ENSMUSG00000020871	Dlx4	distal-less homeobox 4	0	0	0	1.64189	0	0.914204	0.328378									78575	B430319G15Rik	0.133976	4.05023
13395	ENSMUSG00000029755	Dlx5	distal-less homeobox 5	0	0	0	0	0	0.00496596	0									11568	Aebp1	36.7402	4.04327
13396	ENSMUSG00000029754	Dlx6	distal-less homeobox 6	0	0	0	0	0	0.00594163	0									434797	Gm5640	0.0549189	4.04197
13397	ENSMUSG00000094868	Dlx6os2	distal-less homeobox 6, opposite strand 2	0	0	0	0	0	0	0									76574	Mfsd2a	11.7655	4.03794
13400	ENSMUSG00000030409	Dmpk	dystrophia myotonica-protein kinase	1.36429	2.01033	1.18924	1.74773	0	3.1562	1.26232									242050	Igsf10	6.19136	4.0367
13401	ENSMUSG00000030410	Dmwd	dystrophia myotonica-containing WD repeat motif	0	0	0.362802	0	0	45.8344	0.0725603									329178	Unc80	0.453956	4.03393
13404	ENSMUSG00000022429	Dmc1	DNA meiotic recombinase 1	-12.2924	-10.1337	-12.2924	-9.68987	-12.2924	0.00142968	-11.3402									235406	Snx33	11.2824	4.03305
13405	ENSMUSG00000045103	Dmd	dystrophin, muscular dystrophy	-0.91784	-1.26757	0	0.361278	-0.440646	2.61406	-0.452956									100504061	8030451A03Rik	0.0627494	4.02993
13406	ENSMUSG00000029307	Dmp1	dentin matrix protein 1	4.51796	5.41458	4.06769	5.55673	4.30261	0.642786	4.77192									319478	Cxxc4	0.416842	4.02957
13409	ENSMUSG00000024749	Tmc1	transmembrane channel-like gene family 1	0	0	0	0	0	0.00223397	0									72433	Rab38	7.08817	4.02865
13411	ENSMUSG00000018581	Dnah11	dynein, axonemal, heavy chain 11	0	0	0	0	0	0.00258627	0									12709	Ckb	3544.72	4.02692
13417	ENSMUSG00000033826	Dnah8	dynein, axonemal, heavy chain 8	-2.08339	-2.77926	-1.58085	-2.22346	-1.72275	0.290473	-2.07794									14365	Fzd3	6.40875	4.02597
13418	ENSMUSG00000026740	Dnajc1	DnaJ heat shock protein family (Hsp40) member C1	3.16503	2.82889	3.61097	3.33614	3.37831	7.25035	3.26387									16180	Il1rap	2.86133	4.02554
13419	ENSMUSG00000005980	Dnase1	deoxyribonuclease I	0	0	-1.74457	0	-1.56296	0.962366	-0.661504									78688	Nol3	4.52165	4.02417
13421	ENSMUSG00000025279	Dnase1l3	deoxyribonuclease 1-like 3	0	0	0	0	0	0.0147304	0									240322	Adamts19	0.539169	4.02341
13423	ENSMUSG00000003812	Dnase2a	deoxyribonuclease II alpha	-1.66316	-0.968244	-1.41047	-1.10164	-0.812048	5.65315	-1.19111									15958	Ifit2	0.837402	4.01659
13424	ENSMUSG00000018707	Dync1h1	dynein cytoplasmic 1 heavy chain 1	0	0.578001	0	0.627857	0	24.7019	0.241172									20616	Snap91	3.1838	4.01529
13426	ENSMUSG00000029757	Dync1i1	dynein cytoplasmic 1 intermediate chain 1	0	-9.43597	-7.73273	-3.83219	-3.66301	0.0301601	-4.93278									76132	Faxc	2.77359	4.01062
13427	ENSMUSG00000027012	Dync1i2	dynein cytoplasmic 1 intermediate chain 2	0.592005	0.630005	0.40168	1.1941	0.979601	61.4636	0.759478									54672	Adgrg3	0.0725228	4.01039
13429	ENSMUSG00000026825	Dnm1	dynamin 1	0	0.632402	0	0	0	2.714	0.12648									16998	Ltbp3	46.212	4.00895
13430	ENSMUSG00000033335	Dnm2	dynamin 2	-0.338062	0	-0.374782	0	-0.334643	37.8466	-0.209498									77132	2810433D01Rik	0.109009	4.00717
13433	ENSMUSG00000004099	Dnmt1	DNA methyltransferase (cytosine-5) 1	-0.436114	0	0	0.2615	-0.489775	54.4513	-0.132878									12833	Col6a1	6.62908	4.0068
13434	ENSMUSG00000026723	Trdmt1	tRNA aspartic acid methyltransferase 1	-1.38202	-2.45462	0	0	-1.0529	1.20793	-0.97791									20284	Scrg1	3.87956	4.00619
13435	ENSMUSG00000020661	Dnmt3a	DNA methyltransferase 3A	-1.33093	-1.52407	-1.64036	-1.39485	-2.01329	18.9546	-1.5807									245049	Myrip	2.48572	4.00587
13436	ENSMUSG00000027478	Dnmt3b	DNA methyltransferase 3B	-6.74838	-7.09703	-7.14998	-7.12364	-7.33909	1.03412	-7.09163									432855	Zfhx2os	0.0606646	4.0011
13437	ENSMUSG00000026209	Dnpep	aspartyl aminopeptidase	-0.26253	-0.328606	-0.654944	-0.204824	0	38.5618	-0.290181									108686	Ccdc88a	12.359	3.99684
13445	ENSMUSG00000029394	Cdk2ap1	CDK2 (cyclin-dependent kinase 2)-associated protein 1	1.43824	1.39279	1.55751	0	1.70783	55.7482	1.21927									68119	Cmtm3	42.6692	3.99534
13446	ENSMUSG00000052301	Doc2a	double C2, alpha	-0.926286	-0.738299	-1.52076	-1.17596	-1.54525	8.13878	-1.18131									269788	Lhfpl4	12.9622	3.99523
13447	ENSMUSG00000020848	Doc2b	double C2, beta	0	0	0	0	0	0.0953134	0									56358	Copz2	26.1203	3.99223
13448	ENSMUSG00000068335	Dok1	docking protein 1	0	0	0	0	0	6.25295	0									100039768	1700024F20Rik	7.10297	3.99058
13449	ENSMUSG00000022102	Dok2	docking protein 2	-8.92958	-8.29591	-11.1387	-8.20097	-8.60757	0.107943	-9.03454									14681	Gnao1	18.0649	3.99049
13476	ENSMUSG00000005873	Reep5	receptor accessory protein 5	2.75204	2.94209	2.82452	2.8638	3.31051	44.3444	2.93859									18750	Prkca	10.258	3.9903
13478	ENSMUSG00000032123	Dpagt1	dolichyl-phosphate (UDP-N-acetylglucosamine) acetylglucosaminephosphotransferase 1 (GlcNAc-1-P transferase)	0.703173	0.45451	0.793416	0.625196	0.720317	22.5622	0.659322									11601	Angpt2	19.569	3.98999
13479	ENSMUSG00000019278	Dpep1	dipeptidase 1	0	0	0	-7.61769	-7.61769	0.0657457	-3.04707									280411	Lix1l	62.9739	3.98099
13480	ENSMUSG00000078919	Dpm1	dolichol-phosphate (beta-D) mannosyltransferase 1	0	0	0	0	0.565211	26.8854	0.113042									20473	Six3	1.42359	3.97697
13481	ENSMUSG00000026810	Dpm2	dolichol-phosphate (beta-D) mannosyltransferase 2	0	-0.538531	-0.627387	-0.802003	0	41.9866	-0.393584									50524	Sall2	79.9178	3.97415
13482	ENSMUSG00000035000	Dpp4	dipeptidylpeptidase 4	-11.4639	-9.61838	-11.5138	-11.5828	-10.461	0.00392212	-10.928									18991	Pou3f1	380.64	3.97113
13483	ENSMUSG00000061576	Dpp6	dipeptidylpeptidase 6	2.70292	2.32502	2.05365	2.53172	0	0.406797	1.92266									12801	Cnr1	0.304618	3.9706
13486	ENSMUSG00000029265	Dr1	down-regulator of transcription 1	0	-0.350022	-0.365506	-0.699413	0	16.7144	-0.282988									66895	Pxdc1	17.9569	3.96911
13487	ENSMUSG00000001225	Slc26a3	solute carrier family 26, member 3	0	0	0	0	0	0.00310025	0									118454	Gjc2	0.505361	3.9676
13488	ENSMUSG00000021478	Drd1	dopamine receptor D1	0	0	0	0	6.62088	0.0189316	1.32418									13603	Opn3	3.33564	3.96679
13489	ENSMUSG00000032259	Drd2	dopamine receptor D2	0	0	0	0	0	0.028444	0									214084	Slc18a2	1.40945	3.9663
13490	ENSMUSG00000022705	Drd3	dopamine receptor D3	0	0	0	0	0	0.00122101	0									664883	Nova1	5.42149	3.96541
13491	ENSMUSG00000025496	Drd4	dopamine receptor D4	0	0	0	0	0	0.371956	0									100039307	NA	0.226349	3.9645
13492	ENSMUSG00000039358	Drd5	dopamine receptor D5	0	0	0	0	0	0.00101372	0									210801	Unc5d	0.486514	3.96433
13494	ENSMUSG00000020457	Drg1	developmentally regulated GTP binding protein 1	-0.827886	-0.823845	-0.818231	-0.815124	0	79.4716	-0.657017									13641	Efnb1	22.2867	3.95397
13495	ENSMUSG00000020537	Drg2	developmentally regulated GTP binding protein 2	-0.369174	-0.694485	-0.873479	-0.639448	-0.407884	69.4785	-0.596894									77018	Col25a1	0.286606	3.95368
13496	ENSMUSG00000019564	Arid3a	AT rich interactive domain 3A (BRIGHT-like)	-5.66265	-4.71885	-4.60488	-5.70022	-5.26741	0.204256	-5.1908									58194	Sh3kbp1	12.3225	3.95285
13497	ENSMUSG00000000223	Drp2	dystrophin related protein 2	3.34964	2.99421	3.3365	3.90751	3.40363	0.451401	3.3983									64297	Gprc5b	46.158	3.94925
13498	ENSMUSG00000004263	Atn1	atrophin 1	1.01739	1.59409	1.41358	0.644996	0.739475	68.7824	1.08191									109169	Igip	4.20787	3.94754
13505	ENSMUSG00000044322	Dsc1	desmocollin 1	0	0	0	6.8612	0	0.0288725	1.37224									100316685	Mir1907	1.69075	3.94726
13506	ENSMUSG00000024331	Dsc2	desmocollin 2	1.93949	1.71524	3.4841	3.1623	1.4422	1.34177	2.34867									244562	Abcc12	0.527599	3.94621
13507	ENSMUSG00000059898	Dsc3	desmocollin 3	-7.2821	-7.2821	-7.2821	0	0	0.000494645	-4.36926									627191	Syndig1l	0.540191	3.94387
13508	ENSMUSG00000050272	Dscam	DS cell adhesion molecule	7.41919	7.58727	7.89556	7.38004	6.72718	4.39975	7.40185									192163	Pcdha3	0.610773	3.94093
13510	ENSMUSG00000069441	Dsg1a	desmoglein 1 alpha	0	0	0	0	0	0	0									94216	Col4a6	0.581004	3.93279
13511	ENSMUSG00000044393	Dsg2	desmoglein 2	-8.79142	-10.6926	-6.69134	-8.10685	-9.45888	0.0858723	-8.74822									231986	Jazf1	0.999813	3.93233
13512	ENSMUSG00000056632	Dsg3	desmoglein 3	0	0	0	0	0	0	0									225187	Ankrd29	2.15588	3.9286
13516	ENSMUSG00000019936	Epyc	epiphycan	0	0	0	0	0	0.000721356	0									58185	Rsad2	11.8534	3.92657
13518	ENSMUSG00000026131	Dst	dystonin	1.03675	1.1986	1.12918	1.8631	0	5.65211	1.04553									18627	Per2	3.29896	3.92233
13521	ENSMUSG00000034320	Slc26a2	solute carrier family 26 (sulfate transporter), member 2	-1.04023	-1.18058	0	-0.837843	-0.704392	2.02915	-0.752608									16410	Itgav	44.3132	3.92
13522	ENSMUSG00000014725	Adam28	a disintegrin and metallopeptidase domain 28	0	0	0	0	0	0.000423861	0									668224	Gm9054	0.213385	3.91731
13524	ENSMUSG00000031552	Adam18	a disintegrin and metallopeptidase domain 18	0	0	0	0	0	0	0									271278	BC024139	0.0474754	3.90999
13525	ENSMUSG00000048516	Adam26a	a disintegrin and metallopeptidase domain 26A (testase 3)	0	0	0	0	0	0.000226872	0									319798	A730090N16Rik	0.0903988	3.90931
13526	ENSMUSG00000046723	Adam24	a disintegrin and metallopeptidase domain 24 (testase 1)	0	0	0	0	0	0	0									12814	Col11a1	12.3222	3.90774
13527	ENSMUSG00000024302	Dtna	dystrobrevin alpha	2.67286	2.86812	4.02911	2.88111	2.90613	10.9223	3.07147									320405	Cadps2	1.57111	3.90752
13528	ENSMUSG00000071454	Dtnb	dystrobrevin, beta	-1.04971	-0.764263	0.828813	-0.96303	-0.421124	18.5509	-0.473862									100504262	A730020E08Rik	0.100284	3.90469
13529	ENSMUSG00000018259	Prl8a2	prolactin family 8, subfamily a, member 2	0	0	0	0	0	0	0									94212	Pag1	2.51439	3.90334
13531	ENSMUSG00000054568	Usp17la	ubiquitin specific peptidase 17-like A	-7.48473	-7.48473	-7.48473	0	0	0.00169372	-4.49084									207259	Zbtb7c	23.3983	3.90286
13532	ENSMUSG00000058976	Usp17lc	ubiquitin specific peptidase 17-like C	-7.82918	-7.82918	-7.82918	0	-7.82918	0	-6.26334									74998	Rab11fip2	2.27867	3.90194
13537	ENSMUSG00000027368	Dusp2	dual specificity phosphatase 2	0	1.58349	0	0	0	1.07032	0.316698									69993	Chn2	9.99427	3.90042
13542	ENSMUSG00000029071	Dvl1	dishevelled segment polarity protein 1	0.438682	1.19014	0.826279	0.559039	0.594461	7.31558	0.72172									50786	Hs6st2	6.24516	3.89964
13543	ENSMUSG00000020888	Dvl2	dishevelled segment polarity protein 2	-1.05302	-1.02578	-2.11191	-1.07518	-1.41204	21.2976	-1.33559									17692	Msl3	21.0444	3.89892
13544	ENSMUSG00000003233	Dvl3	dishevelled segment polarity protein 3	1.19583	1.54456	1.30797	0.801833	0.727666	41.6084	1.11557									17096	Lyn	34.32	3.89834
13548	ENSMUSG00000022897	Dyrk1a	dual-specificity tyrosine-(Y)-phosphorylation regulated kinase 1a	0	0.334406	0.278877	0.281567	0	17.4632	0.17897									16869	Lhx1	0.0460312	3.89745
13549	ENSMUSG00000002409	Dyrk1b	dual-specificity tyrosine-(Y)-phosphorylation regulated kinase 1b	0.989262	1.56235	0.860376	0	1.07654	5.48205	0.897705									75625	Mageh1	92.4308	3.89482
13555	ENSMUSG00000027490	E2f1	E2F transcription factor 1	-0.599113	0	0	-0.595523	-0.425679	10.8246	-0.324063									54352	Irx5	13.0696	3.89239
13557	ENSMUSG00000016477	E2f3	E2F transcription factor 3	0.309162	0.323746	0	0	0	17.3543	0.126582									77574	Tcaf1	19.5118	3.89089
13559	ENSMUSG00000027552	E2f5	E2F transcription factor 5	0.745934	0.920777	0.708006	0.536666	0	14.024	0.582277									228357	Lrp4	25.3185	3.88794
13560	ENSMUSG00000024137	E4f1	E4F transcription factor 1	0	0.606881	0	0.526803	0	11.3347	0.226737									27364	Srr	3.7885	3.88775
13586	ENSMUSG00000072601	Ear1	eosinophil-associated, ribonuclease A family, member 1	0	0	0	0	0	0	0									100862241	NA	0.868636	3.88474
13587	ENSMUSG00000072596	Ear2	eosinophil-associated, ribonuclease A family, member 2	0	0	0	0	0	0	0									72978	Cnih3	0.249401	3.88159
13589	ENSMUSG00000027479	Mapre1	microtubule-associated protein, RP/EB family, member 1	1.04984	0.541915	0.660639	0.595129	0.910012	48.1764	0.751507									76498	Paqr4	18.5293	3.87861
13590	ENSMUSG00000038793	Lefty1	left right determination factor 1	0	0	0	-4.32407	0	0.0693494	-0.864814									378937	Lrrc24	2.18846	3.87855
13591	ENSMUSG00000057098	Ebf1	early B cell factor 1	6.12789	5.22145	6.30516	4.62367	5.74691	20.358	5.60502									94282	Sfxn5	19.6964	3.87807
13592	ENSMUSG00000022053	Ebf2	early B cell factor 2	7.12854	8.90902	7.78485	8.12644	8.32673	0.622223	8.05512									67081	1700025F24Rik	0.145232	3.87458
13593	ENSMUSG00000010476	Ebf3	early B cell factor 3	9.17339	9.80439	9.32704	9.08042	8.48419	15.2053	9.17389									105298	Epdr1	47.6188	3.87402
13595	ENSMUSG00000031168	Ebp	phenylalkylamine Ca2+ antagonist (emopamil) binding protein	0	-0.524149	-0.811944	-0.580492	0	18.1577	-0.383317									629059	Fam124a	5.52702	3.86876
13599	ENSMUSG00000026247	Ecel1	endothelin converting enzyme-like 1	0	-4.35864	-5.17697	0	-5.12898	0.100536	-2.93292									77552	Shisa4	39.6636	3.86855
13601	ENSMUSG00000028108	Ecm1	extracellular matrix protein 1	0	0	0	2.74349	0	4.60798	0.548698									66396	Ccdc82	4.6054	3.86722
13602	ENSMUSG00000029309	Sparcl1	SPARC-like 1	5.78378	6.87491	5.40024	6.06499	4.88342	228.33	5.80147									100862268	LOC100862268	0.269163	3.86349
13603	ENSMUSG00000026525	Opn3	opsin 3	3.90199	3.79594	3.93463	4.19781	4.00355	3.33564	3.96679									106014	Fam19a5	25.119	3.85951
13605	ENSMUSG00000027699	Ect2	ect2 oncogene	-1.45908	-1.78738	-1.80795	-0.956552	-1.44022	26.5471	-1.49024									70784	Rasl12	0.859413	3.85862
13607	ENSMUSG00000059327	Eda	ectodysplasin-A	0.805775	0	1.05446	0	0	1.41631	0.372048									72834	2810468N07Rik	24.1086	3.85648
13608	ENSMUSG00000003227	Edar	ectodysplasin-A receptor	6.39106	7.10152	7.83068	6.75108	6.1191	0.320639	6.83869									319655	Podxl2	12.0025	3.8545
13609	ENSMUSG00000045092	S1pr1	sphingosine-1-phosphate receptor 1	2.5785	1.90948	3.62476	4.29221	2.58422	2.56786	2.99783									104362	Meig1	0.161595	3.85362
13610	ENSMUSG00000067586	S1pr3	sphingosine-1-phosphate receptor 3	-2.23679	-3.24521	0	0	0	0.427517	-1.0964									234967	Slc36a4	3.58612	3.8536
13611	ENSMUSG00000044199	S1pr4	sphingosine-1-phosphate receptor 4	0	0	-9.75454	-5.74411	-6.06338	0.0355539	-4.31241									18676	Phf2	28.7999	3.85338
13612	ENSMUSG00000034488	Edil3	EGF-like repeats and discoidin I-like domains 3	5.70695	6.94366	6.35293	7.86965	5.95033	0.796698	6.5647									11864	Arnt2	7.17054	3.85337
13614	ENSMUSG00000021367	Edn1	endothelin 1	0	-6.40702	-8.50565	0	0	0.0134901	-2.98253									12874	Cpd	32.4124	3.85328
13615	ENSMUSG00000028635	Edn2	endothelin 2	-7.86037	0	-7.86037	0	0	0.00290258	-3.14415									547176	Zc3h12b	0.651727	3.85259
13616	ENSMUSG00000027524	Edn3	endothelin 3	0	0	0	0	0	0.0168227	0									80859	Nfkbiz	3.08052	3.85245
13617	ENSMUSG00000031616	Ednra	endothelin receptor type A	6.30495	7.73542	8.18029	8.7829	8.12073	4.75427	7.82485									319475	Zfp672	5.24221	3.84227
13618	ENSMUSG00000022122	Ednrb	endothelin receptor type B	6.28469	3.77299	4.51191	6.40754	4.62454	2.53777	5.12033									230775	Adgrb2	37.4535	3.83717
13619	ENSMUSG00000040669	Phc1	polyhomeotic 1	-3.62555	-2.92696	-3.21888	-3.53271	-3.74289	20.9259	-3.4094									76850	Ago4	1.2409	3.83634
13626	ENSMUSG00000030619	Eed	embryonic ectoderm development	-2.84461	-3.26322	-3.20491	-2.80746	-2.82283	23.0362	-2.98861									71709	Syde1	35.4605	3.83627
13627	ENSMUSG00000037742	Eef1a1	eukaryotic translation elongation factor 1 alpha 1	-0.582477	-0.824703	-0.899648	-1.93009	0	2100.89	-0.847384									80733	Car15	3.17897	3.83452
13628	ENSMUSG00000016349	Eef1a2	eukaryotic translation elongation factor 1 alpha 2	-4.64423	-4.98054	-5.11298	-5.00659	-3.62597	0.100855	-4.67406									17390	Mmp2	150.956	3.83305
13629	ENSMUSG00000034994	Eef2	eukaryotic translation elongation factor 2	-0.744026	-0.586984	-0.804929	-0.730787	-0.703474	988.452	-0.71404									20315	Cxcl12	2.19841	3.83198
13631	ENSMUSG00000035064	Eef2k	eukaryotic elongation factor-2 kinase	1.06469	1.36323	0.791047	0.88014	0	8.43287	0.819821									67784	Plxnd1	26.1397	3.83087
13636	ENSMUSG00000027954	Efna1	ephrin A1	-2.08568	-2.38286	-1.8741	-2.357	-1.4941	0.615792	-2.03875									12443	Ccnd1	628.502	3.8305
13637	ENSMUSG00000003070	Efna2	ephrin A2	0	0.747597	0	0	0	10.526	0.149519									235402	Lingo1	17.2639	3.82923
13638	ENSMUSG00000028039	Efna3	ephrin A3	-3.69644	-1.87857	-3.65085	-2.07891	-2.14769	0.777172	-2.69049									76142	Ppp1r14c	18.9872	3.82506
13639	ENSMUSG00000028040	Efna4	ephrin A4	-0.738714	-1.10683	-1.75845	-1.43239	0	7.01275	-1.00728									239652	Zfp641	1.03584	3.82406
13640	ENSMUSG00000048915	Efna5	ephrin A5	0	0	0	-2.13595	-3.06314	0.45646	-1.03982									381148	Prob1	9.82926	3.82183
13641	ENSMUSG00000031217	Efnb1	ephrin B1	3.73659	4.02156	4.27749	3.94714	3.78709	22.2867	3.95397									58859	Efemp2	46.9545	3.81547
13642	ENSMUSG00000001300	Efnb2	ephrin B2	-0.826533	-0.356041	0	-0.575548	0.445613	5.82596	-0.262502									14118	Fbn1	4.95018	3.8119
13643	ENSMUSG00000003934	Efnb3	ephrin B3	0	0.915037	0	0	-0.700126	4.36323	0.0429822									192734	Lrrc75b	1.66368	3.80761
13644	ENSMUSG00000022203	Efs	embryonal Fyn-associated substrate	2.81825	2.20736	2.5369	1.09767	2.52886	66.8012	2.23781									72823	Pard3b	1.54816	3.80686
13645	ENSMUSG00000028017	Egf	epidermal growth factor	0	0	-7.35502	0	0	0.0265062	-1.471									56248	Ak3	31.1252	3.80529
13646	ENSMUSG00000060177	Klk1b22	kallikrein 1-related peptidase b22	0	0	0	0	0	0	0									668171	Zxda	0.592608	3.80306
13648	ENSMUSG00000059042	Klk1b9	kallikrein 1-related peptidase b9	0	0	0	0	0	0	0									70676	Gulp1	3.51449	3.80239
13649	ENSMUSG00000020122	Egfr	epidermal growth factor receptor	4.90251	5.99168	5.77553	6.02337	4.892	21.8036	5.51702									76441	Daam2	2.70675	3.80239
13650	ENSMUSG00000020282	Rhbdf1	rhomboid 5 homolog 1	1.94492	2.35	2.36825	2.04317	2.03668	40.2024	2.1486									73296	Rhobtb3	16.9595	3.79959
13653	ENSMUSG00000038418	Egr1	early growth response 1	2.77471	1.60949	1.73644	1.67158	1.46009	46.7158	1.85046									54377	Cacng4	15.3737	3.79898
13654	ENSMUSG00000037868	Egr2	early growth response 2	3.97103	2.43611	3.57431	3.61845	3.457	1.08809	3.41138									68691	Kansl1l	2.85361	3.79742
13655	ENSMUSG00000033730	Egr3	early growth response 3	8.86359	7.52066	7.56452	7.98109	8.33412	0.421059	8.0528									100504121	Med9os	1.31038	3.79511
13656	ENSMUSG00000071341	Egr4	early growth response 4	0	0	0	0	0	0.0817078	0									26879	B3galnt1	8.98847	3.7949
13660	ENSMUSG00000024772	Ehd1	EH-domain containing 1	-0.783714	-1.09105	-1.44388	-1.3004	-0.872818	40.09	-1.09837									211550	Tifa	0.468028	3.79442
13661	ENSMUSG00000012350	Ehf	ets homologous factor	0	0	0	0	0	0.00101233	0									22041	Trf	177.307	3.77243
13663	ENSMUSG00000062762	Ei24	etoposide induced 2.4 mRNA	0	0	-0.240964	0	0.527948	54.1719	0.0573967									17318	Mid1	2.48265	3.77195
13664	ENSMUSG00000057561	Eif1a	eukaryotic translation initiation factor 1A	-2.09124	-2.30215	-2.42822	-2.08347	-1.77132	21.0959	-2.13528									235542	Ppp2r3a	7.37237	3.77121
13665	ENSMUSG00000021116	Eif2s1	eukaryotic translation initiation factor 2, subunit 1 alpha	-1.35398	-1.35984	-1.5689	-1.39583	-0.7985	57.2599	-1.29541									382075	Odf3l1	1.32995	3.76923
13666	ENSMUSG00000031668	Eif2ak3	eukaryotic translation initiation factor 2 alpha kinase 3	1.16741	1.43993	0.98725	1.37434	0.923243	13.9278	1.17844									53374	Chst3	3.39541	3.75806
13667	ENSMUSG00000029145	Eif2b4	eukaryotic translation initiation factor 2B, subunit 4 delta	-0.81814	-0.744313	-1.09515	-0.859056	-0.834424	29.8113	-0.870216									12323	Camk2b	51.4166	3.75797
13669	ENSMUSG00000024991	Eif3a	eukaryotic translation initiation factor 3, subunit A	-0.889358	0	-0.597366	0	-1.09046	110.329	-0.515438									22785	Slc30a4	5.68507	3.75024
13680	ENSMUSG00000015023	Ddx19a	DEAD (Asp-Glu-Ala-Asp) box polypeptide 19a	0.823409	0.427884	0.452624	0.575591	0.561819	29.1921	0.568265									243362	Stard13	8.42042	3.74588
13681	ENSMUSG00000059796	Eif4a1	eukaryotic translation initiation factor 4A1	-0.867892	-1.09853	-2.21599	-1.54062	-0.548391	428.981	-1.25428									12480	Cd1d2	0.105393	3.74454
13682	ENSMUSG00000022884	Eif4a2	eukaryotic translation initiation factor 4A2	-1.55344	-1.54338	-1.43425	-1.68423	-0.644777	56.4475	-1.37202									18096	Nkx6-1	0.737368	3.74231
13684	ENSMUSG00000028156	Eif4e	eukaryotic translation initiation factor 4E	0.222479	0	0	-0.349222	0.426042	57.3325	0.0598598									52840	Dbndd2	9.30184	3.73923
13685	ENSMUSG00000031490	Eif4ebp1	eukaryotic translation initiation factor 4E binding protein 1	-2.01245	-1.02624	-0.765913	-1.49487	-1.12413	208.876	-1.28472									21912	Tspan7	84.3117	3.7389
13688	ENSMUSG00000020091	Eif4ebp2	eukaryotic translation initiation factor 4E binding protein 2	-1.30423	-0.878193	-1.4292	-1.19377	-1.92066	37.9411	-1.34521									58250	Chst11	19.5156	3.73877
13690	ENSMUSG00000005610	Eif4g2	eukaryotic translation initiation factor 4, gamma 2	-0.122933	-0.265359	-0.2705	-0.266281	-0.310227	230.413	-0.24706									12350	Car3	13.6862	3.73598
13706	ENSMUSG00000058579	Cela2a	chymotrypsin-like elastase family, member 2A	0	0	0	0	0	0	0									16592	Fabp5	25.0726	3.73428
13709	ENSMUSG00000036461	Elf1	E74-like factor 1	0	0.80041	0.626522	0	-0.489896	4.6325	0.187407									17122	Mxd4	29.1052	3.73075
13710	ENSMUSG00000003051	Elf3	E74-like factor 3	-14.2093	-14.2093	-14.2093	-9.47565	-10.2708	0.00833936	-12.4749									330119	Adamts3	0.236948	3.72268
13711	ENSMUSG00000027186	Elf5	E74-like factor 5	0	0	0	0	0	0.00160152	0									224090	Tmem44	6.19962	3.72093
13712	ENSMUSG00000009406	Elk1	ELK1, member of ETS oncogene family	0	0.569082	0.475276	0	0	7.46328	0.208872									93961	B3galt5	0.21191	3.72092
13713	ENSMUSG00000008398	Elk3	ELK3, member of ETS oncogene family	1.82699	2.469	2.16212	2.58104	2.46927	12.7463	2.30169									78134	Lpar4	2.13554	3.71958
13714	ENSMUSG00000026436	Elk4	ELK4, member of ETS oncogene family	2.67908	3.27259	3.62395	3.24199	2.12698	3.83962	2.98892									209707	Lcorl	2.13077	3.71534
13716	ENSMUSG00000070002	Ell	elongation factor RNA polymerase II	-0.384605	0	0	-0.41701	-0.841893	11.242	-0.328702									223776	Selenoo	9.22894	3.71507
13717	ENSMUSG00000029675	Eln	elastin	3.45667	3.89776	3.14592	3.46074	3.66517	9.92974	3.52525									12293	Cacna2d1	5.48783	3.71446
13722	ENSMUSG00000028029	Aimp1	aminoacyl tRNA synthetase complex-interacting multifunctional protein 1	-0.450964	-0.548688	-1.04364	-0.732701	0.286697	67.5504	-0.497859									21417	Zeb1	67.38	3.71204
13723	ENSMUSG00000021728	Emb	embigin	-5.12929	-5.1466	-5.11169	-5.48181	-5.02507	1.5773	-5.17889									100124467	Mir568	3.65796	3.70714
13726	ENSMUSG00000001964	Emd	emerin	-0.465232	-0.705936	-1.10353	-1.02311	-0.291034	62.9033	-0.717768									67874	Rprm	15.3509	3.70563
13728	ENSMUSG00000024969	Mark2	MAP/microtubule affinity regulating kinase 2	-0.407447	-0.420206	-0.675422	-0.676155	-1.05488	18.5083	-0.646823									20977	Syp	10.0005	3.70316
13730	ENSMUSG00000030208	Emp1	epithelial membrane protein 1	2.00613	2.28372	3.17911	3.62417	4.06005	18.8019	3.03063									106648	Cyp4f15	0.362051	3.70142
13731	ENSMUSG00000022505	Emp2	epithelial membrane protein 2	2.32183	2.47613	3.08473	3.99924	3.01948	6.09321	2.98028									16401	Itga4	1.04994	3.69944
13732	ENSMUSG00000040212	Emp3	epithelial membrane protein 3	-2.52615	-3.89243	-2.45718	0	-1.49168	2.29295	-2.07349									100503619	E330011O21Rik	0.108813	3.69704
13733	ENSMUSG00000004730	Adgre1	adhesion G protein-coupled receptor E1	0	0	0	0	0	0.00534141	0									20356	Sema5a	6.12867	3.69593
13796	ENSMUSG00000033726	Emx1	empty spiracles homeobox 1	-8.67517	-8.67517	0	-8.67517	-8.67517	0.0195818	-6.94014									140723	Cacng5	2.11748	3.69105
13797	ENSMUSG00000043969	Emx2	empty spiracles homeobox 2	5.56926	5.87999	5.59241	5.14469	5.07688	4.92808	5.45265									226016	Abhd17b	112.999	3.6904
13798	ENSMUSG00000058665	En1	engrailed 1	4.13355	4.35482	4.40128	4.61239	4.17536	12.9737	4.33548									22770	Zhx1	15.1098	3.68869
13799	ENSMUSG00000039095	En2	engrailed 2	0.438119	0.43233	0.855333	0.666705	0	6.65035	0.478497									11835	Ar	0.183521	3.68692
13800	ENSMUSG00000022995	Enah	ENAH actin regulator	0.191693	0.539993	0.741893	-0.931199	-0.686208	85.5723	-0.0287657									622434	Arhgef26	20.6148	3.68647
13801	ENSMUSG00000029286	Enam	enamelin	0	0	0	0	0	0	0									72413	Kcnmb2	0.0336684	3.6843
13803	ENSMUSG00000041773	Enc1	ectodermal-neural cortex 1	0	0.436938	0	0	-0.918624	45.5014	-0.0963371									19736	Rgs4	0.191922	3.68169
13804	ENSMUSG00000015337	Endog	endonuclease G	0	-0.792341	-1.0312	-0.804615	0	10.6163	-0.525631									73216	B9d1os	0.932823	3.6782
13805	ENSMUSG00000026814	Eng	endoglin	-2.03067	-1.5164	-3.20601	-3.89397	-3.10867	2.22761	-2.75114									18003	Nedd9	1.2977	3.6756
13806	ENSMUSG00000063524	Eno1	enolase 1, alpha non-neuron	-0.740523	-0.413401	-0.804424	-0.652436	0	273.793	-0.522157									269717	Orai2	6.05214	3.67339
13807	ENSMUSG00000004267	Eno2	enolase 2, gamma neuronal	-2.40656	-1.68227	-1.52015	0	0	0.683738	-1.1218									26913	Gprin1	5.13334	3.67231
13808	ENSMUSG00000060600	Eno3	enolase 3, beta muscle	-4.20622	-5.19924	-3.70617	-3.58886	-3.49355	1.9255	-4.03881									14456	Gas6	72.1142	3.67152
13809	ENSMUSG00000028024	Enpep	glutamyl aminopeptidase	0	0	0	0	0	0.0400394	0									17258	Mef2a	13.8195	3.66787
13813	ENSMUSG00000032446	Eomes	eomesodermin	-4.73956	-2.0039	-3.30031	-4.64292	-2.65449	0.226692	-3.46824									228966	Ppp1r3d	3.51669	3.66495
13819	ENSMUSG00000024140	Epas1	endothelial PAS domain protein 1	-4.32407	-3.36051	-3.02072	-2.17763	-3.22168	4.04836	-3.22092									57738	Slc15a2	7.24174	3.66196
13821	ENSMUSG00000027624	Epb41l1	erythrocyte membrane protein band 4.1 like 1	-1.30819	0	0	0	-0.549684	5.7042	-0.371574									18441	P2ry1	2.33056	3.65839
13822	ENSMUSG00000019978	Epb41l2	erythrocyte membrane protein band 4.1 like 2	-1.35602	-1.33955	-0.954257	-0.530319	-1.16726	20.2424	-1.06948									67991	Nacc2	30.6137	3.65451
13823	ENSMUSG00000024044	Epb41l3	erythrocyte membrane protein band 4.1 like 3	0	0.611325	0	-1.09668	-0.982605	3.67789	-0.293592									72543	Mvb12b	13.1571	3.65276
13824	ENSMUSG00000024376	Epb41l4a	erythrocyte membrane protein band 4.1 like 4a	-0.644155	-2.66481	0	-0.959462	-2.31376	8.94593	-1.31644									66302	Rmdn1	3.23113	3.65103
13828	ENSMUSG00000023216	Epb42	erythrocyte membrane protein band 4.2	0	0	0	0	0	0.00142507	0									54326	Elovl2	16.3757	3.65013
13829	ENSMUSG00000022099	Dmtn	dematin actin binding protein	-5.59404	-5.64072	-5.13271	-5.57398	-5.98841	0.14229	-5.58597									56747	Sez6l	7.03585	3.64577
13830	ENSMUSG00000026880	Stom	stomatin	0.757043	0.944801	0	1.30776	0.639846	10.3507	0.729889									72514	Fgfbp3	3.78599	3.64387
13831	ENSMUSG00000024240	Epc1	enhancer of polycomb homolog 1	0.718087	0.804407	0.682967	0.572229	0	11.0979	0.555538									100952	Emilin1	128.141	3.64086
13835	ENSMUSG00000029859	Epha1	Eph receptor A1	-5.27609	-6.32575	-5.99668	-6.12822	-5.90069	0.143883	-5.92549									18209	Ntn3	4.59831	3.63818
13836	ENSMUSG00000006445	Epha2	Eph receptor A2	-3.26773	-3.55405	-4.183	-2.73107	-3.27973	1.78246	-3.40312									20365	Serf1	36.5719	3.63561
13837	ENSMUSG00000052504	Epha3	Eph receptor A3	6.74878	7.88882	7.72466	6.80983	6.19966	0.350439	7.07435									243312	Elfn1	20.7366	3.6325
13838	ENSMUSG00000026235	Epha4	Eph receptor A4	-4.45728	-4.1179	-3.57572	-3.46152	-4.67283	0.75385	-4.05705									12167	Bmpr1b	1.23574	3.63248
13839	ENSMUSG00000029245	Epha5	Eph receptor A5	8.25428	8.62186	9.43921	8.62853	7.99045	2.80224	8.58687									19655	Rbmx	7.69934	3.63205
13840	ENSMUSG00000055540	Epha6	Eph receptor A6	0	0	0	0	0	0.0220556	0									208647	Creb3l2	17.9224	3.63133
13841	ENSMUSG00000028289	Epha7	Eph receptor A7	0	0	0	0	0	0.720103	0									100861876	NA	1.32824	3.62387
13842	ENSMUSG00000028661	Epha8	Eph receptor A8	-4.76435	0	-10.4463	-6.93647	-6.43711	0.0124805	-5.71684									217830	Dglucy	20.9001	3.60832
13844	ENSMUSG00000028664	Ephb2	Eph receptor B2	-0.656441	0	0	0.641673	-1.11773	3.98303	-0.226499									269855	Ssc5d	5.71098	3.60385
13845	ENSMUSG00000005958	Ephb3	Eph receptor B3	0.628628	1.51206	1.09539	1.62827	1.31439	30.5208	1.23575									246154	Vasn	19.3696	3.60248
13846	ENSMUSG00000029710	Ephb4	Eph receptor B4	0	0	-0.311252	-0.714487	-0.327024	14.8585	-0.270553									244667	Disc1	3.66674	3.59606
13848	ENSMUSG00000029869	Ephb6	Eph receptor B6	1.70803	1.01018	1.4654	0.93054	1.56673	1.55348	1.33618									100039795	Ildr2	1.98912	3.59585
13849	ENSMUSG00000038776	Ephx1	epoxide hydrolase 1, microsomal	5.82541	6.17731	5.09934	6.29111	6.5346	234.97	5.98556									18546	Pcp4	1.39503	3.59421
13850	ENSMUSG00000022040	Ephx2	epoxide hydrolase 2, cytoplasmic	-6.97854	-6.59579	-5.43628	-5.61968	-5.27184	0.28913	-5.98043									17112	Tm4sf1	1.21563	3.5933
13852	ENSMUSG00000029428	Stx2	syntaxin 2	0	0.657165	0.795039	0	0	5.22069	0.290441									70370	Fbln7	1.35247	3.58638
13853	ENSMUSG00000055493	Epm2a	epilepsy, progressive myoclonic epilepsy, type 2 gene alpha	0	0	0	0	0	0.823002	0									74342	Lrrtm1	1.19096	3.58519
13854	ENSMUSG00000035203	Epn1	epsin 1	0	0.429345	0.331034	-0.21309	0	75.236	0.109458									14804	Grid2	2.10366	3.58273
13855	ENSMUSG00000001036	Epn2	epsin 2	2.53415	2.93046	3.26707	2.82309	2.60886	114.746	2.83273									245622	Fam199x	2.94057	3.58217
13856	ENSMUSG00000029711	Epo	erythropoietin	-7.88872	0	-7.88872	-7.88872	-7.88872	0.00628906	-6.31097									72575	C430049B03Rik	0.761076	3.58132
13857	ENSMUSG00000006235	Epor	erythropoietin receptor	0	0	0	0	0	0.475181	0									16597	Klf12	11.3219	3.57681
13858	ENSMUSG00000028552	Eps15	epidermal growth factor receptor pathway substrate 15	-0.446	0	-0.216072	0.321351	0	13.485	-0.0681441									19216	Ptger1	13.7602	3.57664
13859	ENSMUSG00000006276	Eps15l1	epidermal growth factor receptor pathway substrate 15-like 1	-0.576965	-0.697335	-0.942349	-0.512648	-0.797472	11.8492	-0.705354									171171	Ntng2	2.28756	3.57619
13860	ENSMUSG00000015766	Eps8	epidermal growth factor receptor pathway substrate 8	-0.292577	0.774397	0.672099	0.359967	0	11.0794	0.302777									22065	Trpc3	1.67343	3.57567
13861	ENSMUSG00000052234	Epx	eosinophil peroxidase	-8.08116	-7.9415	-8.70623	-3.87518	-6.15666	0.0145292	-6.95215									17536	Meis2	4.80358	3.57403
13863	ENSMUSG00000026937	Lcn5	lipocalin 5	0	0	0	0	0	0	0									11438	Chrna4	6.17502	3.56641
13864	ENSMUSG00000002393	Nr2f6	nuclear receptor subfamily 2, group F, member 6	0.533541	0.883696	0.751984	0.322312	0.925671	39.966	0.683441									16452	Jak2	7.97049	3.56386
13865	ENSMUSG00000069171	Nr2f1	nuclear receptor subfamily 2, group F, member 1	8.46195	8.87087	8.85341	8.82456	8.0716	40.7722	8.61648									207393	Elfn2	2.58597	3.56314
13866	ENSMUSG00000062312	Erbb2	erb-b2 receptor tyrosine kinase 2	0	0	0	0.346113	0	11.5213	0.0692225									108927	Lhfp	6.04283	3.56058
13867	ENSMUSG00000018166	Erbb3	erb-b2 receptor tyrosine kinase 3	-7.3845	-11.469	-8.11593	-8.50122	-8.98493	0.0444865	-8.89111									74053	Grip1	6.71621	3.5593
13869	ENSMUSG00000062209	Erbb4	erb-b2 receptor tyrosine kinase 4	7.36173	5.50491	6.43296	6.87558	0	0.193037	5.23503									70967	Eva1c	5.20622	3.55649
13870	ENSMUSG00000003549	Ercc1	excision repair cross-complementing rodent repair deficiency, complementation group 1	0	-0.391177	-0.738245	-0.560164	0	15.2077	-0.337917									224419	Map3k7cl	0.290609	3.55468
13871	ENSMUSG00000030400	Ercc2	excision repair cross-complementing rodent repair deficiency, complementation group 2	-0.678149	-0.791165	-1.09923	-0.520008	-0.952443	13.2553	-0.8082									20166	Rtkn	40.6658	3.55173
13872	ENSMUSG00000024382	Ercc3	excision repair cross-complementing rodent repair deficiency, complementation group 3	-0.935051	-1.06093	-1.13573	-0.757846	-0.788021	17.8252	-0.935516									213539	Bag2	22.5547	3.5501
13874	ENSMUSG00000029377	Ereg	epiregulin	0	0	0	0	0	0.00207401	0									319876	Cobll1	5.05931	3.54777
13875	ENSMUSG00000040857	Erf	Ets2 repressor factor	-0.774236	-0.612072	-0.770367	-1.24389	-1.25593	84.8451	-0.931299									241915	Phc3	5.80214	3.54281
13876	ENSMUSG00000040732	Erg	ETS transcription factor	-5.27756	-9.0132	-9.0132	-4.56744	0	0.0104054	-5.57428									64009	Syne1	0.921994	3.54034
13877	ENSMUSG00000021131	Erh	ERH mRNA splicing and mitosis factor	-0.657716	-1.099	-0.997068	-1.4244	-0.315443	99.9943	-0.898725									269023	Zfp608	2.697	3.53902
13884	ENSMUSG00000057400	Ces1c	carboxylesterase 1C	0	0	0	0	0	0	0									217198	Plekhh3	29.0003	3.53538
13885	ENSMUSG00000021996	Esd	esterase D/formylglutathione hydrolase	0	-0.468461	-0.557617	-0.454398	0.653495	52.122	-0.165396									67063	Tmem246	9.94197	3.53505
13897	ENSMUSG00000061959	Ces1e	carboxylesterase 1E	0	0	0	0	0	0	0									11856	Arhgap6	1.05356	3.52952
13909	ENSMUSG00000062181	Ces3b	carboxylesterase 3B	0	0	0	0	0	0	0									210044	Adcy2	0.668979	3.528
13924	ENSMUSG00000097993	Ptprv	protein tyrosine phosphatase, receptor type, V	-9.15756	-9.15756	0	0	0	0.0110433	-3.66302									19263	Ptprb	0.0693883	3.52637
13929	ENSMUSG00000020610	Amz2	archaelysin family metallopeptidase 2	0.326916	0.507781	0.504512	0	0.656456	17.7804	0.399133									14585	Gfra1	3.3257	3.52559
13972	ENSMUSG00000000884	Gnb1l	guanine nucleotide binding protein (G protein), beta polypeptide 1-like	-1.11624	-1.19037	-1.2128	-1.22649	0	2.45509	-0.949181									13717	Eln	9.92974	3.52525
13982	ENSMUSG00000019768	Esr1	estrogen receptor 1 (alpha)	0	0	0	0	0	0.00857015	0									64450	Gpr85	1.88695	3.52082
13983	ENSMUSG00000021055	Esr2	estrogen receptor 2 (beta)	0	6.66098	0	0	0	0.0244301	1.3322									75572	Acyp2	5.34376	3.51799
13984	ENSMUSG00000023443	Esx1	extraembryonic, spermatogenesis, homeobox 1	-2.14936	-2.18934	-2.55215	-2.16946	-1.96566	3.93987	-2.20519									14396	Gabra3	0.865893	3.51743
13990	ENSMUSG00000029920	Smarcad1	SWI/SNF-related, matrix-associated actin-dependent regulator of chromatin, subfamily a, containing DEAD/H box 1	-1.70582	-1.29822	-1.56862	-1.19627	-1.59904	14.6469	-1.47359									83675	Bicc1	8.60156	3.51624
13992	ENSMUSG00000022332	Khdrbs3	KH domain containing, RNA binding, signal transduction associated 3	1.18392	1.05254	0.767616	0.645268	1.19021	44.7873	0.967911									19735	Rgs2	2.58899	3.51527
13996	NA	Etohd2	ethanol decreased 2	0	0	0	0	0	0.312385	0									16658	Mafb	3.06187	3.515
13998	ENSMUSG00000020021	Fgd6	FYVE, RhoGEF and PH domain containing 6	0	-0.655279	0	0.615403	0	1.88056	-0.00797516									100038509	Gm10544	0.0355176	3.51435
13999	ENSMUSG00000078889	Gm14288	predicted gene 14288	0	0	0	0	0	0.0522752	0									16008	Igfbp2	2351.37	3.51391
14000	ENSMUSG00000022191	Drosha	drosha, ribonuclease type III	-1.16463	-1.2227	-1.20675	-1.19406	-1.54167	61.4477	-1.26596									70561	Txndc16	11.1674	3.51178
14004	ENSMUSG00000070493	Chchd2	coiled-coil-helix-coiled-coil-helix domain containing 2	-0.461706	-0.83962	-1.0268	-2.67327	0	252.463	-1.00028									20822	Trove2	7.82673	3.51156
14007	ENSMUSG00000002107	Celf2	CUGBP, Elav-like family member 2	3.64463	2.24833	2.71468	2.31329	2.36942	2.15843	2.65807									433855	AI506816	13.2889	3.51006
14008	ENSMUSG00000006311	Etv2	ets variant 2	-10.144	0	0	-5.71618	-6.04922	0.0636939	-4.38188									319211	Nol4	0.756929	3.50953
14009	ENSMUSG00000004151	Etv1	ets variant 1	3.21891	3.40447	3.85984	3.31877	2.87509	16.5442	3.33542									407786	Taf9b	7.56711	3.50853
14011	ENSMUSG00000030199	Etv6	ets variant 6	0	0.302824	0.457929	0.292525	-0.246759	12.5374	0.161304									76377	Gm9734	0.206469	3.50657
14012	ENSMUSG00000032092	Mpzl2	myelin protein zero-like 2	-12.7679	-13.3202	-15.5046	-10.1127	-12.678	0.00734571	-12.8767									244058	Rgma	17.7664	3.50606
14013	ENSMUSG00000027684	Mecom	MDS1 and EVI1 complex locus	1.45278	2.2352	1.83514	1.7582	0	0.675332	1.45627									100042464	NA	1.24609	3.50482
14017	ENSMUSG00000078771	Evi2a	ecotropic viral integration site 2a	0	0	0	0	0	0.0189893	0									11658	Alcam	2.69807	3.5044
14020	ENSMUSG00000011831	Evi5	ecotropic viral integration site 5	1.17146	1.50734	1.57964	1.62668	0.990588	17.4222	1.37514									17965	Nbl1	7.77383	3.50414
14025	ENSMUSG00000000861	Bcl11a	B cell CLL/lymphoma 11A (zinc finger protein)	0	0	0	0.764459	0	1.03825	0.152892									56506	Cib2	7.32131	3.50346
14026	ENSMUSG00000021262	Evl	Ena-vasodilator stimulated phosphoprotein	1.08891	0.678329	0.78909	0.533785	0.9996	18.9567	0.817942									20255	Scg3	4.43944	3.5007
14027	ENSMUSG00000034282	Evpl	envoplakin	-3.59471	-4.52507	-5.58869	-4.82299	-5.72932	0.126369	-4.85215									29806	Limd1	67.2632	3.50044
14028	ENSMUSG00000005503	Evx1	even-skipped homeobox 1	-9.3013	-9.3013	-9.3013	-9.3013	-9.3013	0	-9.3013									74580	Pyroxd2	0.736278	3.50031
14029	ENSMUSG00000001815	Evx2	even-skipped homeobox 2	0	0	0	0	0	0.00104553	0									24063	Spry1	80.6926	3.49473
14030	ENSMUSG00000009079	Ewsr1	Ewing sarcoma breakpoint region 1	0	-0.249366	-0.329277	-0.378521	-0.218819	185.488	-0.235197									319887	E030030I06Rik	23.7497	3.49268
14038	ENSMUSG00000000983	Wfdc18	WAP four-disulfide core domain 18	0	0	0	0	0	0	0									54409	Ramp2	33.5396	3.49213
14042	ENSMUSG00000061731	Ext1	exostoses (multiple) 1	0.650709	0.705391	1.15584	0.790202	1.01834	29.879	0.864098									320878	Mical2	1.51965	3.49062
14043	ENSMUSG00000027198	Ext2	exostoses (multiple) 2	1.4499	1.4335	1.70116	1.3974	1.66808	66.6172	1.53001									11512	Adcy6	16.2091	3.48467
14048	ENSMUSG00000025932	Eya1	EYA transcriptional coactivator and phosphatase 1	0	0	0	0	0	0.0426623	0									60531	Npvf	0.743437	3.48354
14049	ENSMUSG00000017897	Eya2	EYA transcriptional coactivator and phosphatase 2	4.69641	3.43427	3.91969	3.86853	4.61087	3.74464	4.10596									17984	Ndn	106.878	3.48147
14050	ENSMUSG00000028886	Eya3	EYA transcriptional coactivator and phosphatase 3	-0.818657	-0.968088	-1.10699	-0.999457	-1.09771	6.63274	-0.998179									22779	Ikzf2	0.62314	3.48091
14051	ENSMUSG00000010461	Eya4	EYA transcriptional coactivator and phosphatase 4	6.97603	8.13223	10.0402	7.35293	7.94173	0.533436	8.08863									270210	Zfp651	10.7636	3.47978
14055	ENSMUSG00000006920	Ezh1	enhancer of zeste 1 polycomb repressive complex 2 subunit	-3.00948	-1.93427	-2.36246	-2.28313	-2.71249	1.88948	-2.46037									77569	Limch1	10.0728	3.47891
14056	ENSMUSG00000029687	Ezh2	enhancer of zeste 2 polycomb repressive complex 2 subunit	0	-0.732221	-0.931785	-0.319292	-0.295849	62.1374	-0.455829									73422	Prox2	0.567987	3.47511
14057	ENSMUSG00000021474	Sfxn1	sideroflexin 1	0	-0.192261	0	-0.232578	0	46.4554	-0.0849679									105005	Fam84a	12.3023	3.47307
14058	ENSMUSG00000031444	F10	coagulation factor X	0	0	0	0	0	0	0									68666	Svop	1.86807	3.47302
14060	ENSMUSG00000026368	F13b	coagulation factor XIII, beta subunit	0	0	0	0	0	0.00156799	0									12418	Cbx4	13.1206	3.47047
14061	ENSMUSG00000027249	F2	coagulation factor II	-4.99527	-9.99738	-9.99738	-9.99738	-7.7693	0.00747757	-8.55134									98363	Efhd1	11.4248	3.46828
14062	ENSMUSG00000048376	F2r	coagulation factor II (thrombin) receptor	2.29154	2.31769	2.39961	2.77244	2.68348	37.4977	2.49295									230971	Megf6	9.67205	3.46728
14063	ENSMUSG00000021678	F2rl1	coagulation factor II (thrombin) receptor-like 1	-6.23418	-9.22221	-5.96117	-7.65774	-7.28514	0.794185	-7.27209									56294	Ptpn9	27.8213	3.46691
14064	ENSMUSG00000021675	F2rl2	coagulation factor II (thrombin) receptor-like 2	8.81943	10.249	8.54912	5.67476	6.9643	0.384871	8.05133									70713	Gpr137c	0.467196	3.46496
14065	ENSMUSG00000050147	F2rl3	coagulation factor II (thrombin) receptor-like 3	0	7.63394	0	0	0	0.076291	1.52679									18611	Pea15a	154.326	3.46445
14066	ENSMUSG00000028128	F3	coagulation factor III	-0.58803	-0.951999	0	0	-1.08592	4.28128	-0.52519									791265	Gm9984	0.14089	3.4644
14067	ENSMUSG00000026579	F5	coagulation factor V	-9.43342	-9.43342	-9.43342	-4.98618	0	0.00384516	-6.65729									102566	Ano10	24.8904	3.46369
14068	ENSMUSG00000031443	F7	coagulation factor VII	0	0	0	0	0	0.00180512	0									22417	Wnt4	0.597836	3.46231
14069	ENSMUSG00000031196	F8	coagulation factor VIII	0	0	0	0	0	0.100312	0									665574	Gm7694	8.3387	3.45864
14070	ENSMUSG00000078317	F8a	factor 8-associated gene A	1.58148	1.20681	1.46969	1.13751	1.27463	8.7756	1.33403									67419	Armh4	74.3472	3.45778
14071	ENSMUSG00000031138	F9	coagulation factor IX	0	0	0	0	0	0	0									434128	Pnmal2	18.8956	3.45661
14073	ENSMUSG00000034171	Faah	fatty acid amide hydrolase	0	-0.834146	0	0	0	3.39558	-0.166829									15040	H2-T23	8.95026	3.45396
14077	ENSMUSG00000028773	Fabp3	fatty acid binding protein 3, muscle and heart	-7.02004	-5.65435	-7.99606	-8.53609	-8.14162	1.16336	-7.46963									106957	Slc39a6	50.7949	3.4538
14079	ENSMUSG00000023057	Fabp2	fatty acid binding protein 2, intestinal	0	0	0	0	0	0	0									72555	Shisa9	0.762746	3.45266
14080	ENSMUSG00000054422	Fabp1	fatty acid binding protein 1, liver	0	0	0	0	0	0	0									71703	Armcx3	6.29011	3.44896
14081	ENSMUSG00000018796	Acsl1	acyl-CoA synthetase long-chain family member 1	-1.62126	-1.46778	-1.26989	-1.44099	-1.62804	3.1742	-1.48559									21802	Tgfa	1.35487	3.44885
14082	ENSMUSG00000031077	Fadd	Fas (TNFRSF6)-associated via death domain	1.71603	1.62936	1.81752	1.45403	1.30495	9.51582	1.58438									268291	Rnf217	5.20894	3.44423
14083	ENSMUSG00000022607	Ptk2	PTK2 protein tyrosine kinase 2	0.542159	0.365398	0.557111	0.910818	0.990887	31.1494	0.673275									17918	Myo5a	13.1195	3.44384
14084	ENSMUSG00000010517	Faf1	Fas-associated factor 1	-1.23844	-1.59931	-1.47978	-1.95657	-0.968515	21.948	-1.44852									434215	Lrrc32	10.9096	3.44257
14085	ENSMUSG00000030630	Fah	fumarylacetoacetate hydrolase	-3.60778	-3.58865	-2.19549	-3.28877	-3.15644	1.50557	-3.16743									98432	Phlpp1	23.1612	3.44083
14086	ENSMUSG00000029581	Fscn1	fascin actin-bundling protein 1	0	-0.632042	-1.1693	-0.679501	0	311.226	-0.496169									242126	Slc22a15	0.291468	3.43874
14087	ENSMUSG00000032815	Fanca	Fanconi anemia, complementation group A	-1.37883	-1.68484	-1.04849	-0.585882	-1.3057	4.64746	-1.20075									230103	Npr2	4.16906	3.43858
14088	ENSMUSG00000021461	Fancc	Fanconi anemia, complementation group C	-0.567985	-0.722343	-0.523607	-0.468697	0	3.73901	-0.456526									23802	Amfr	42.0871	3.43823
14089	ENSMUSG00000000392	Fap	fibroblast activation protein	0	0	0	0	0	0.0407666	0									330544	NA	10.8737	3.43815
14102	ENSMUSG00000024778	Fas	Fas (TNF receptor superfamily member 6)	7.40456	7.20976	5.99171	7.93736	8.57549	1.82424	7.42378									14431	Gamt	35.5603	3.43801
14103	ENSMUSG00000000817	Fasl	Fas ligand (TNF superfamily, member 6)	0	0	0	0	0	0.00667311	0									56437	Rrad	6.37366	3.43565
14104	ENSMUSG00000025153	Fasn	fatty acid synthase	0	0	0	0.946938	0	48.3012	0.189388									12638	Cftr	0.0591521	3.43529
14105	ENSMUSG00000028676	Srsf10	serine/arginine-rich splicing factor 10	0	-0.506879	0	-0.526267	0	21.0405	-0.206629									192216	Tmem47	24.2523	3.43285
14106	ENSMUSG00000033837	Foxh1	forkhead box H1	-13.8899	-9.69796	-15.8274	-10.8383	-9.95674	0.0530418	-12.0421									208158	Map6d1	1.99845	3.43231
14107	ENSMUSG00000070047	Fat1	FAT atypical cadherin 1	1.36451	1.701	1.44624	2.38141	0.895218	27.2715	1.55768									208795	Tmem63a	12.967	3.43217
14109	ENSMUSG00000038274	Fau	Finkel-Biskis-Reilly murine sarcoma virus (FBR-MuSV) ubiquitously expressed (fox derived)	-1.01713	-1.48732	-1.50971	-2.19342	0	345	-1.24152									211347	Pank3	32.9527	3.43114
14113	ENSMUSG00000046865	Fbl	fibrillarin	-0.61768	-1.13115	-1.18484	-1.0988	-0.612353	152.546	-0.928963									52163	Camk1	158.369	3.43068
14114	ENSMUSG00000006369	Fbln1	fibulin 1	1.27928	1.95396	1.47424	1.45072	1.63194	104.586	1.55803									66725	Lrrk2	2.29826	3.42982
14115	ENSMUSG00000064080	Fbln2	fibulin 2	5.46334	3.51099	4.5693	5.59779	5.72512	66.8877	4.97331									14586	Gfra2	12.4783	3.42863
14118	ENSMUSG00000027204	Fbn1	fibrillin 1	3.49661	3.82944	3.63516	4.67539	3.42293	4.95018	3.8119									112419	Ifit1bl2	0.162339	3.42685
14119	ENSMUSG00000024598	Fbn2	fibrillin 2	6.29581	5.78785	5.73112	7.68064	6.22665	9.17688	6.34441									12409	Cbr2	0.361281	3.42626
14120	ENSMUSG00000021456	Fbp2	fructose bisphosphatase 2	0	-10.0124	-5.77223	-7.39973	-4.53123	0.0429976	-5.54312									16980	Lrrn2	25.9035	3.42565
14121	ENSMUSG00000069805	Fbp1	fructose bisphosphatase 1	0	0	0	0	0	0.71566	0									68283	9530077C05Rik	5.02613	3.42417
14123	ENSMUSG00000042423	Fbrs	fibrosin	0.589019	1.10018	0.552116	0.586161	0	29.6972	0.565495									68910	Zfp467	10.0858	3.42343
14125	ENSMUSG00000005339	Fcer1a	Fc receptor, IgE, high affinity I, alpha polypeptide	0	0	0	0	0	0	0									17118	Marcks	195.72	3.42334
14126	ENSMUSG00000024680	Ms4a2	membrane-spanning 4-domains, subfamily A, member 2	0	0	0	0	0	0	0									50915	Grb14	29.7265	3.41974
14127	ENSMUSG00000058715	Fcer1g	Fc receptor, IgE, high affinity I, gamma polypeptide	0	0	0	0	0	0.186045	0									225010	Lclat1	16.109	3.41959
14128	ENSMUSG00000005540	Fcer2a	Fc receptor, IgE, low affinity II, alpha polypeptide	0	0	0	0	0	0.029254	0									66116	Nat8f1	4.8905	3.41877
14129	ENSMUSG00000015947	Fcgr1	Fc receptor, IgG, high affinity I	0	0	0	0	0	0.047107	0									668166	Zxdb	0.594017	3.41615
14130	ENSMUSG00000026656	Fcgr2b	Fc receptor, IgG, low affinity IIb	-6.55793	-8.50634	-8.50634	0	0	0.0423839	-4.71412									20392	Sgce	52.5435	3.41221
14131	ENSMUSG00000059498	Fcgr3	Fc receptor, IgG, low affinity III	0	0	0	0	0	0.0364724	0									13654	Egr2	1.08809	3.41138
14132	ENSMUSG00000003420	Fcgrt	Fc receptor, IgG, alpha chain transporter	-3.79035	-0.969612	-2.33185	-1.01432	-1.33179	3.14701	-1.88758									384783	Irs2	63.9892	3.40934
14133	ENSMUSG00000026938	Fcna	ficolin A	0	0	0	0	0	0	0									269233	Fam171a1	19.743	3.40902
14134	ENSMUSG00000026835	Fcnb	ficolin B	0	0	0	0	0	0	0									18552	Pcsk5	1.66609	3.4083
14137	ENSMUSG00000021273	Fdft1	farnesyl diphosphate farnesyl transferase 1	0.754729	-0.472272	0	-0.374547	0.743237	39.0176	0.130229									215114	Hip1	195.425	3.40554
14148	ENSMUSG00000032051	Fdx1	ferredoxin 1	-0.613966	-0.620924	0	-1.16402	0	14.9943	-0.479781									170772	Glcci1	5.14521	3.40412
14149	ENSMUSG00000018861	Fdxr	ferredoxin reductase	-0.68373	-0.995418	-1.57419	-0.648891	-0.780222	16.3749	-0.93649									67117	Dynlt3	17.2072	3.40201
14151	ENSMUSG00000024588	Fech	ferrochelatase	0	0	0	0	0.521593	17.4128	0.104319									228139	P2rx3	7.59596	3.40145
14154	ENSMUSG00000043683	Fem1a	feminization 1 homolog a (C. elegans)	1.43064	1.26739	1.38561	0.984186	1.34138	12.2276	1.28184									21858	Timp2	32.9252	3.39993
14155	ENSMUSG00000032244	Fem1b	feminization 1 homolog b (C. elegans)	-1.02851	-0.823551	-1.02733	-0.915915	-1.04043	32.2569	-0.967148									214685	Chadl	4.12967	3.39953
14156	ENSMUSG00000024742	Fen1	flap structure specific endonuclease 1	-0.456381	-0.721166	-1.07155	-0.424597	0	55.1694	-0.534739									13497	Drp2	0.451401	3.3983
14158	ENSMUSG00000000127	Fer	fer (fms/fps related) protein kinase	0	0	0.553776	0.765593	0.377975	12.5648	0.339469									239857	Cadm2	0.75774	3.39699
14159	ENSMUSG00000053158	Fes	feline sarcoma oncogene	-6.46447	-5.25897	-4.24776	-5.40913	-5.68164	0.0269066	-5.41239									58193	Extl2	8.03558	3.39359
14160	ENSMUSG00000020140	Lgr5	leucine rich repeat containing G protein coupled receptor 5	4.30692	5.56901	5.41433	5.69433	4.14206	2.4182	5.02533									140703	Emid1	20.4169	3.3927
14161	ENSMUSG00000028001	Fga	fibrinogen alpha chain	0	0	0	0	0	0.00150738	0									207565	Camkk2	34.3507	3.38707
14163	ENSMUSG00000025265	Fgd1	FYVE, RhoGEF and PH domain containing 1	-2.01749	-1.51248	-1.6773	-2.08675	-2.19155	22.0316	-1.89711									17540	Mrvi1	0.0779516	3.38403
14164	ENSMUSG00000036585	Fgf1	fibroblast growth factor 1	5.01663	6.02203	5.66328	5.58268	4.61763	54.1245	5.38045									240427	Setbp1	1.209	3.38274
14165	ENSMUSG00000021732	Fgf10	fibroblast growth factor 10	0	-4.51933	0	0	0	0.118691	-0.903866									21974	Top2b	50.7117	3.38059
14166	ENSMUSG00000042826	Fgf11	fibroblast growth factor 11	1.07224	2.23855	0.989914	0.994365	0	7.59743	1.05901									231997	Fkbp14	18.0046	3.37909
14167	ENSMUSG00000022523	Fgf12	fibroblast growth factor 12	9.24775	9.12742	9.86786	7.8733	9.49374	1.75494	9.12201									53618	Fut8	50.1789	3.3789
14168	ENSMUSG00000031137	Fgf13	fibroblast growth factor 13	0.83232	0.884991	1.43824	0	1.39849	3.21514	0.91081									19122	Prnp	47.5769	3.37518
14169	ENSMUSG00000025551	Fgf14	fibroblast growth factor 14	0	0	0	0	0	0.0179518	0									15979	Ifngr1	28.1378	3.37267
14170	ENSMUSG00000031073	Fgf15	fibroblast growth factor 15	-4.51717	0	0	0	0	0.0956498	-0.903435									72927	Hepacam	5.2043	3.37247
14171	ENSMUSG00000022101	Fgf17	fibroblast growth factor 17	-10.2414	-8.37879	-13.6936	-8.48258	-9.41751	0.0290033	-10.0428									11784	Apba2	10.6166	3.37013
14172	ENSMUSG00000057967	Fgf18	fibroblast growth factor 18	0	0	0	0	0	0.383519	0									259300	Ehd2	33.317	3.36769
14173	ENSMUSG00000037225	Fgf2	fibroblast growth factor 2	0	6.21542	5.38873	4.99321	0	0.414966	3.31947									17864	Mybl1	3.96206	3.36731
14174	ENSMUSG00000031074	Fgf3	fibroblast growth factor 3	0	-9.499	-9.499	-9.499	-9.499	0.0114505	-7.5992									70891	Spdya	0.168077	3.36654
14175	ENSMUSG00000050917	Fgf4	fibroblast growth factor 4	-12.8	-12.85	-13.3019	-17.0772	-17.0772	0.00686889	-14.6212									65964	Map3k20	12.286	3.36483
14176	ENSMUSG00000029337	Fgf5	fibroblast growth factor 5	0	0	0	0	0	0.0966242	0									17000	Ltbr	23.6135	3.36218
14177	ENSMUSG00000000183	Fgf6	fibroblast growth factor 6	0	0	0	0	0	0	0									16798	Lats1	13.7093	3.35485
14178	ENSMUSG00000027208	Fgf7	fibroblast growth factor 7	0	0	0	0	0	0.00537888	0									20675	Sox3	117.84	3.35435
14179	ENSMUSG00000025219	Fgf8	fibroblast growth factor 8	0	0	0	0	0	0.11181	0									26877	B3galt1	1.54338	3.35268
14180	ENSMUSG00000021974	Fgf9	fibroblast growth factor 9	0	0	6.25026	0	0	0.0571968	1.25005									70911	Phyhipl	36.7389	3.35183
14181	ENSMUSG00000048373	Fgfbp1	fibroblast growth factor binding protein 1	-12.7987	-11.1916	-12.82	-14.7402	-11.0205	0.010314	-12.5142									18548	Pcsk1	4.47378	3.34336
14182	ENSMUSG00000031565	Fgfr1	fibroblast growth factor receptor 1	1.14904	1.56907	1.63456	1.23639	1.15024	74.6852	1.34786									16913	Psmb8	5.35167	3.34256
14183	ENSMUSG00000030849	Fgfr2	fibroblast growth factor receptor 2	0	-0.593406	0	0.611625	0	2.19529	0.00364385									223838	Adamts20	0.32351	3.34077
14184	ENSMUSG00000054252	Fgfr3	fibroblast growth factor receptor 3	1.38946	0	1.02403	1.2428	0	3.47705	0.731258									232334	Vgll4	57.9432	3.34067
14186	ENSMUSG00000005320	Fgfr4	fibroblast growth factor receptor 4	-4.29525	0	-2.61635	-2.54576	-2.96941	1.03531	-2.48536									68303	Fam114a1	9.57239	3.33731
14187	ENSMUSG00000029762	Akr1b8	aldo-keto reductase family 1, member B8	-9.70705	-10.5874	-9.11174	-7.79186	-9.4356	0.0457753	-9.32673									14009	Etv1	16.5442	3.33542
14190	ENSMUSG00000039899	Fgl2	fibrinogen-like protein 2	0	-3.25438	0	0	0	0.519993	-0.650875									14221	Fjx1	43.9209	3.33508
14191	ENSMUSG00000028874	Fgr	FGR proto-oncogene, Src family tyrosine kinase	-4.80907	-5.14055	-5.36238	-4.92468	-5.61374	0.0709969	-5.17008									320191	Hook3	6.60712	3.32719
14194	ENSMUSG00000026526	Fh1	fumarate hydratase 1	0.399223	0	0	0.701755	1.18996	91.5199	0.458187									15354	Hmgb3	43.153	3.32237
14198	ENSMUSG00000060579	Fhit	fragile histidine triad gene	0	0	0	0	0	0.11267	0									14173	Fgf2	0.414966	3.31947
14199	ENSMUSG00000023092	Fhl1	four and a half LIM domains 1	1.36185	1.45407	1.22472	2.28552	0.610448	14.091	1.38732									27419	Naglu	12.4457	3.31943
14200	ENSMUSG00000008136	Fhl2	four and a half LIM domains 2	0	0	0	0	0	0.924734	0									207683	Igsf11	1.36703	3.31873
14201	ENSMUSG00000032643	Fhl3	four and a half LIM domains 3	1.09406	1.11825	0.342358	-0.297757	1.03107	40.9573	0.657597									20979	Syt1	1.78265	3.31431
14202	ENSMUSG00000050035	Fhl4	four and a half LIM domains 4	0	0	0	0	0	0.253463	0									103743	Tmem98	62.9987	3.31413
14204	ENSMUSG00000074141	Il4i1	interleukin 4 induced 1	0	0	0	0	0	0.0234874	0									233328	Lrrk1	3.75954	3.31236
14205	ENSMUSG00000031380	Vegfd	vascular endothelial growth factor D	0	-5.8183	0	0	0	0.0633122	-1.16366									319924	Apba1	1.20824	3.31162
14208	ENSMUSG00000029147	Ppm1g	protein phosphatase 1G (formerly 2C), magnesium-dependent, gamma isoform	-0.663766	-1.17468	-1.01304	-0.840685	-0.710658	121.2	-0.880565									245683	Klhl34	0.959757	3.30793
14211	ENSMUSG00000028312	Smc2	structural maintenance of chromosomes 2	0	-0.522652	-0.673375	0.211044	-0.823381	35.084	-0.361673									235044	Plppr2	27.0636	3.29958
14218	ENSMUSG00000053617	Sh3pxd2a	SH3 and PX domains 2A	1.84185	2.55726	2.25083	2.06419	1.899	18.1394	2.12263									52250	Reep1	9.44006	3.29899
14219	ENSMUSG00000019997	Ctgf	connective tissue growth factor	-2.81186	-2.88932	-4.72106	-2.52315	-1.50025	7.09514	-2.88913									233890	Zfp768	27.1878	3.29764
14221	ENSMUSG00000075012	Fjx1	four jointed box 1	3.29957	3.51385	3.37992	3.31144	3.17063	43.9209	3.33508									546100	Gm5914	1.11303	3.29724
14225	ENSMUSG00000032966	Fkbp1a	FK506 binding protein 1a	0.24678	0	0	-0.35736	0.547773	307.092	0.0874387									14815	Nr3c1	11.6214	3.29521
14226	ENSMUSG00000020635	Fkbp1b	FK506 binding protein 1b	-4.07329	-3.9214	0	-3.12403	0	0.298912	-2.22374									68614	Letmd1	18.2179	3.28822
14227	ENSMUSG00000056629	Fkbp2	FK506 binding protein 2	1.27193	1.17008	1.36063	1.40251	1.62215	98.4623	1.36546									215693	Zmat1	1.84869	3.27872
14228	ENSMUSG00000030357	Fkbp4	FK506 binding protein 4	-1.52952	-1.36855	-1.74046	-1.59999	-1.15933	368.883	-1.47957									80976	Syt13	18.1852	3.27537
14229	ENSMUSG00000024222	Fkbp5	FK506 binding protein 5	-2.64232	-3.2307	-3.10541	-2.18167	-2.73466	19.4497	-2.77895									22774	Zic4	0.541376	3.27384
14230	ENSMUSG00000001555	Fkbp10	FK506 binding protein 10	0.470016	-0.362132	0.612363	2.04405	-2.98868	19.0384	-0.0448753									229801	Tram1l1	7.71853	3.27186
14231	ENSMUSG00000002732	Fkbp7	FK506 binding protein 7	3.00752	2.55254	3.08044	3.51571	4.11511	15.3565	3.25426									20312	Cx3cl1	19.2204	3.26984
14232	ENSMUSG00000019428	Fkbp8	FK506 binding protein 8	-0.217255	-0.25609	0	-0.658293	0	98.1968	-0.226328									27357	Gyg	39.7263	3.26836
14233	ENSMUSG00000047861	Foxi1	forkhead box I1	0	0	0	0	0	0	0									18484	Pam	14.8492	3.26598
14234	ENSMUSG00000046714	Foxc2	forkhead box C2	3.1223	3.46013	2.12513	2.35172	2.00226	2.7677	2.61231									13418	Dnajc1	7.25035	3.26387
14235	ENSMUSG00000001517	Foxm1	forkhead box M1	0.591182	0.71758	0.782229	0.597854	0.216841	31.9908	0.581137									103841	Cuedc1	18.1536	3.26188
14236	ENSMUSG00000034998	Foxn2	forkhead box N2	0.525131	0.950309	0.628564	0.445407	0.441608	9.82978	0.598204									106572	Rab31	141.415	3.26069
14237	ENSMUSG00000051490	Foxd4	forkhead box D4	0	0	0	0	0	0.000535869	0									235442	Rab8b	33.5784	3.25932
14238	ENSMUSG00000038402	Foxf2	forkhead box F2	5.24001	5.39827	4.57052	4.82976	4.57389	0.341819	4.92249									338349	Cntln	3.09288	3.25781
14239	ENSMUSG00000074676	Foxs1	forkhead box S1	0	0	0	0	0	0.121082	0									14231	Fkbp7	15.3565	3.25426
14240	ENSMUSG00000056829	Foxb2	forkhead box B2	0	0	0	0	0	0.00148363	0									242109	Zfp697	2.26157	3.25153
14241	ENSMUSG00000097084	Foxl1	forkhead box L1	8.60619	6.83978	8.19096	6.22775	6.25894	0.136822	7.22472									242362	Manea	9.81211	3.24907
14245	ENSMUSG00000020593	Lpin1	lipin 1	0.696781	1.64287	0.775176	1.45474	0	7.23462	0.913913									171486	Cd99l2	18.0183	3.24411
14246	ENSMUSG00000102439	Flg	filaggrin	0	0	0	0	0	0	0									14590	Ggh	29.3993	3.24333
14247	ENSMUSG00000016087	Fli1	Friend leukemia integration 1	7.01326	8.11817	7.89105	6.63598	6.60312	0.512358	7.25231									229534	Pbxip1	48.898	3.23551
14248	ENSMUSG00000002812	Flii	flightless I actin binding protein	0	0.652332	0.25103	0.853085	0.223405	36.2029	0.39597									72948	Tppp	1.05045	3.23329
14251	ENSMUSG00000059714	Flot1	flotillin 1	1.17167	1.99086	1.71554	1.63349	1.61604	96.7483	1.62552									320268	B930095G15Rik	1.44952	3.233
14252	ENSMUSG00000061981	Flot2	flotillin 2	0.23161	0	-0.265974	-0.261513	-0.438429	25.7265	-0.146861									74525	Fam234b	15.6423	3.2327
14254	ENSMUSG00000029648	Flt1	FMS-like tyrosine kinase 1	-2.05946	-2.3639	0	0	-4.31817	0.238278	-1.74831									108058	Camk2d	3.91152	3.2311
14255	ENSMUSG00000042817	Flt3	FMS-like tyrosine kinase 3	0	0	0	0	0	0.166733	0									73635	Ptges3l	8.67604	3.22637
14256	ENSMUSG00000110206	Flt3l	FMS-like tyrosine kinase 3 ligand	0	0	0	0	0	0.580951	0									24051	Sgcb	14.0957	3.22246
14257	ENSMUSG00000020357	Flt4	FMS-like tyrosine kinase 4	-2.9425	-1.93406	-1.32416	-2.12646	-2.59759	0.456051	-2.18495									67888	Tmem100	0.972239	3.21674
14260	ENSMUSG00000044042	Fmn1	formin 1	-3.64882	-6.47774	0	-3.56648	0	0.0128858	-2.73861									68473	Mob1b	6.8114	3.215
14261	ENSMUSG00000040181	Fmo1	flavin containing monooxygenase 1	2.45449	0	3.84925	0	2.84105	0.459925	1.82896									114128	Laptm4b	239.941	3.21358
14262	ENSMUSG00000026691	Fmo3	flavin containing monooxygenase 3	0	0	0	0	0	0	0									59036	Dact1	35.2071	3.21187
14263	ENSMUSG00000028088	Fmo5	flavin containing monooxygenase 5	0	0	0	0	0	0.432365	0									11551	Adra2a	1.49736	3.21127
14264	ENSMUSG00000041559	Fmod	fibromodulin	0	0	0	0	0	0.115411	0									236792	Mmgt1	27.6698	3.20987
14265	ENSMUSG00000000838	Fmr1	fragile X mental retardation 1	1.18231	1.54556	1.26923	1.47542	1.26981	36.7735	1.34847									54403	Slc4a4	6.87696	3.20754
14266	ENSMUSG00000031189	Aff2	AF4/FMR2 family, member 2	2.52271	2.38724	2.02717	2.53809	0	0.875392	1.89504									58175	Rgs20	5.69753	3.20578
14268	ENSMUSG00000026193	Fn1	fibronectin 1	-3.43771	-2.90467	-3.66301	-2.58192	-2.76478	10.8013	-3.07042									70082	Lysmd2	23.8559	3.20005
14269	ENSMUSG00000075415	Fnbp1	formin binding protein 1	1.13912	1.05284	1.16828	1.37321	0.455341	39.9636	1.03776									104099	Itga9	35.4734	3.19606
14270	ENSMUSG00000026425	Srgap2	SLIT-ROBO Rho GTPase activating protein 2	2.24683	2.79189	2.69846	2.68693	2.00585	35.8451	2.48599									11514	Adcy8	0.573968	3.19595
14272	ENSMUSG00000015994	Fnta	farnesyltransferase, CAAX box, alpha	-0.938043	-0.848128	-0.65851	-0.702001	-0.356	37.4647	-0.700536									75409	Slitrk5	5.95106	3.19544
14275	ENSMUSG00000001827	Folr1	folate receptor 1 (adult)	-12.6158	-13.884	-12.619	-15.3526	-12.1687	0.00577274	-13.328									214663	Slc25a29	23.3009	3.19488
14276	ENSMUSG00000032725	Folr2	folate receptor 2 (fetal)	0	0	-6.24562	0	0	0.0626203	-1.24912									234797	6430548M08Rik	1.86234	3.19257
14281	ENSMUSG00000021250	Fos	FBJ osteosarcoma oncogene	0.778034	-1.15116	-1.27734	2.22967	-1.49349	13.1395	-0.182859									58521	Eid1	49.2372	3.18762
14282	ENSMUSG00000003545	Fosb	FBJ osteosarcoma oncogene B	0	0	-1.45271	2.52719	-3.28556	1.37465	-0.442216									18760	Prkd1	11.8947	3.18761
14283	ENSMUSG00000024912	Fosl1	fos-like antigen 1	0	0	0	0	0	0.118511	0									217517	Stxbp6	2.40563	3.18686
14284	ENSMUSG00000029135	Fosl2	fos-like antigen 2	1.96547	3.18602	2.51805	3.13482	1.97481	2.11878	2.55583									70771	Gpr173	1.89145	3.18459
14287	ENSMUSG00000009566	Fpgs	folylpolyglutamyl synthetase	-1.69655	-1.86233	-1.94188	-1.76519	-1.70376	24.4208	-1.79394									209478	Tbc1d12	4.46444	3.18253
14289	ENSMUSG00000052270	Fpr2	formyl peptide receptor 2	0	0	0	0	0	0.0013321	0									72852	Mblac2	1.88388	3.18189
14290	ENSMUSG00000060701	Fpr-rs3	formyl peptide receptor, related sequence 3	0	0	0	0	0	0	0									93704	Pcdhgb7	2.17551	3.18148
14291	ENSMUSG00000048062	Fpr-rs4	formyl peptide receptor, related sequence 4	0	0	0	0	0	0	0									12831	Col5a1	13.6667	3.18086
14293	ENSMUSG00000045551	Fpr1	formyl peptide receptor 1	0	0	0	0	0	0.00108583	0									433926	Lrrc8b	4.20062	3.17697
14294	ENSMUSG00000079700	Fpr3	formyl peptide receptor 3	0	0	0	0	0	0	0									70420	Arpin	21.9176	3.17689
14296	ENSMUSG00000067199	Frat1	frequently rearranged in advanced T cell lymphomas	0	0	0	0	0	1.33376	0									18710	Pik3r3	9.21646	3.17415
14297	ENSMUSG00000059363	Fxn	frataxin	0.574759	0	0.461787	-0.49865	1.03178	17.5608	0.313934									56496	Tspan6	73.0311	3.16685
14299	ENSMUSG00000062661	Ncs1	neuronal calcium sensor 1	1.96146	2.17524	1.75817	1.5935	2.05631	15.1363	1.90894									71519	Cyp2u1	1.17741	3.16169
14300	ENSMUSG00000031590	Frg1	FSHD region gene 1	-0.516325	-0.640028	-1.12432	-0.758329	0	46.001	-0.607801									238328	Vash1	51.9014	3.15641
14302	ENSMUSG00000019779	Frk	fyn-related kinase	0	4.56022	5.23107	6.07846	5.9217	0.748141	4.35829									12753	Clock	5.3944	3.15605
14308	ENSMUSG00000027120	Fshb	follicle stimulating hormone beta	0	0	0	0	0	0	0									59012	Moxd1	6.89941	3.15564
14309	ENSMUSG00000032937	Fshr	follicle stimulating hormone receptor	0	0	0	0	0	0	0									107815	Scml2	0.968819	3.15203
14311	ENSMUSG00000030278	Cidec	cell death-inducing DFFA-like effector c	0	-8.77311	0	0	0	0.0251701	-1.75462									171180	Syt12	1.97433	3.15202
14312	ENSMUSG00000024335	Brd2	bromodomain containing 2	-0.411413	0	-0.273036	-0.740025	-0.721945	66.4736	-0.429284									20363	Selenop	108.393	3.15195
14313	ENSMUSG00000021765	Fst	follistatin	0	0	0	0	0	0.260504	0									14763	Gpr37	0.309388	3.14953
14314	ENSMUSG00000022816	Fstl1	follistatin-like 1	-0.532382	-0.175777	-0.505543	0.26404	0.179784	60.7838	-0.153976									22253	Unc5c	0.599619	3.147
14317	ENSMUSG00000001155	Ftcd	formiminotransferase cyclodeaminase	0	0	0	0	0	0	0									20420	Shd	2.61838	3.14615
14319	ENSMUSG00000024661	Fth1	ferritin heavy polypeptide 1	-1.41476	-0.948553	-0.875727	-0.915398	-0.433863	415.541	-0.917661									19726	Rfx3	3.2656	3.14374
14325	ENSMUSG00000050708	Ftl1	ferritin light polypeptide 1	-2.6474	-2.0613	-2.83619	-3.63879	-2.48905	129.237	-2.73455									93713	Pcdhga5	2.2696	3.14239
14339	ENSMUSG00000031667	Aktip	thymoma viral proto-oncogene 1 interacting protein	0	0.403453	0	0	0	13.0107	0.0806906									14866	Gstm5	38.1361	3.13861
14343	ENSMUSG00000008461	Fut1	fucosyltransferase 1	-5.77432	0	0	0	0	0.118122	-1.15486									18439	P2rx7	13.7206	3.13685
14344	ENSMUSG00000055978	Fut2	fucosyltransferase 2	-9.63665	-9.63665	-5.19259	-6.16661	-7.34029	0.00480216	-7.59456									12934	Dpysl2	35.5526	3.13654
14345	ENSMUSG00000049307	Fut4	fucosyltransferase 4	2.26794	3.33982	2.81121	0	1.06449	0.998082	1.89669									21406	Tcf12	90.0791	3.13477
14346	ENSMUSG00000117146	Fut4-ps1	fucosyltransferase 4, pseudogene 1	0	0	0	0	0	0	0									16956	Lpl	10.5474	3.13452
14347	ENSMUSG00000036587	Fut7	fucosyltransferase 7	0	0	0	0	0	0.00848864	0									50766	Crim1	9.56246	3.13384
14348	ENSMUSG00000055373	Fut9	fucosyltransferase 9	1.96155	2.68362	3.21166	2.92506	1.31683	1.77872	2.41974									226970	Arhgef4	12.1832	3.13109
14349	ENSMUSG00000070583	Fv1	Friend virus susceptibility 1	1.78231	1.94283	1.55389	1.86303	1.98628	1.76332	1.82567									192195	Ash1l	8.32089	3.12978
14356	ENSMUSG00000089847	Timm10b	translocase of inner mitochondrial membrane 10B	0.720561	0.671453	0.64554	0.491828	1.65595	48.7509	0.837067									18828	Plscr2	0.276338	3.12977
14357	ENSMUSG00000029603	Dtx1	deltex 1, E3 ubiquitin ligase	-3.3292	-3.53661	-3.47673	-3.75119	-4.30359	1.37521	-3.67946									272009	Srsf12	0.931819	3.12749
14359	ENSMUSG00000027680	Fxr1	fragile X mental retardation gene 1, autosomal homolog	-0.842305	-0.579038	-1.36064	-0.693407	-0.688106	86.5085	-0.832698									72634	Tdrkh	13.9855	3.1243
14360	ENSMUSG00000019843	Fyn	Fyn proto-oncogene	4.48001	4.46323	4.2679	4.29286	3.98844	168.83	4.29849									22151	Tubb2a	101.117	3.12205
14362	ENSMUSG00000044674	Fzd1	frizzled class receptor 1	6.00139	6.05878	7.92007	6.56842	6.77064	69.1277	6.66386									668253	Dleu2	0.475253	3.11689
14365	ENSMUSG00000007989	Fzd3	frizzled class receptor 3	4.15893	3.72493	3.85763	4.56773	3.82065	6.40875	4.02597									260301	Otos	0.318148	3.11559
14366	ENSMUSG00000049791	Fzd4	frizzled class receptor 4	2.61358	2.393	2.59043	2.48086	2.22466	2.9696	2.46051									320129	Grk3	6.78625	3.11082
14367	ENSMUSG00000045005	Fzd5	frizzled class receptor 5	-3.45943	-2.9672	-2.82843	-3.87439	-3.19187	2.86796	-3.26427									74777	Selenon	32.4338	3.11005
14368	ENSMUSG00000022297	Fzd6	frizzled class receptor 6	-4.19446	-2.78729	0	-4.42463	-4.67024	0.150469	-3.21532									12491	Cd36	0.273386	3.10891
14369	ENSMUSG00000041075	Fzd7	frizzled class receptor 7	-1.30654	-1.25771	-1.57116	-1.00103	-1.61314	12.7346	-1.34992									67579	Cpeb4	6.31504	3.10831
14370	ENSMUSG00000036904	Fzd8	frizzled class receptor 8	1.75647	2.17047	2.00831	1.48605	1.30553	3.89606	1.74537									72972	Ccser2	21.3179	3.10631
14371	ENSMUSG00000049551	Fzd9	frizzled class receptor 9	5.19743	6.61471	5.58813	4.73926	5.13278	169.41	5.45446									15945	Cxcl10	17.968	3.1055
14373	ENSMUSG00000009633	G0s2	G0/G1 switch gene 2	0	0	0	0	0	0	0									106740	NA	10.2985	3.10542
14375	ENSMUSG00000022471	Xrcc6	X-ray repair complementing defective repair in Chinese hamster cells 6	-0.47966	-0.69018	-0.712583	0	0	41.9396	-0.376484									52665	Echdc1	6.56479	3.10357
14376	ENSMUSG00000071650	Ganab	alpha glucosidase 2 alpha neutral subunit	0.217975	0.577345	0.413065	1.13227	0.532859	121.566	0.574703									320706	Soga1	23.2215	3.10231
14377	ENSMUSG00000078650	G6pc	glucose-6-phosphatase, catalytic	0	0	0	0	0	0	0									107823	Nsd2	18.3125	3.09968
14378	ENSMUSG00000005232	G6pc2	glucose-6-phosphatase, catalytic, 2	0	0	0	0	0	0	0									11540	Adora2a	4.42388	3.098
14380	ENSMUSG00000089992	G6pd2	glucose-6-phosphate dehydrogenase 2	0	0	0	4.75462	0	0.165963	0.950924									320506	Lmbrd2	6.5658	3.09774
14381	ENSMUSG00000031400	G6pdx	glucose-6-phosphate dehydrogenase X-linked	0	-0.321319	-0.515671	0	0	31.9628	-0.167398									17475	Mpdz	14.0356	3.09727
14385	ENSMUSG00000032114	Slc37a4	solute carrier family 37 (glucose-6-phosphate transporter), member 4	2.49931	2.48621	2.10775	2.51201	2.83029	11.517	2.48712									66425	Pcp4l1	36.3151	3.09724
14387	ENSMUSG00000025579	Gaa	glucosidase, alpha, acid	0.240621	1.40607	0.768124	1.04241	0.660479	64.3191	0.823542									15939	Ier5	13.9804	3.09189
14388	ENSMUSG00000031714	Gab1	growth factor receptor bound protein 2-associated protein 1	-1.38982	-1.17829	-1.08131	-1.51028	-1.5707	30.6611	-1.34608									13371	Dio2	0.128175	3.09054
14389	ENSMUSG00000004508	Gab2	growth factor receptor bound protein 2-associated protein 2	5.51105	6.02822	5.52136	5.54903	5.47238	8.03773	5.61641									226751	Cdc42bpa	12.3838	3.09037
14390	ENSMUSG00000008976	Gabpa	GA repeat binding protein, alpha	-0.440788	-0.350423	0	0	-0.648578	17.8457	-0.287958									72240	1600014C23Rik	0.469189	3.0894
14391	ENSMUSG00000027361	Gabpb1	GA repeat binding protein, beta 1	0	0	-0.766739	-0.517292	0	17.5463	-0.256806									192164	Pcdha12	0.0480642	3.08918
14394	ENSMUSG00000010803	Gabra1	gamma-aminobutyric acid (GABA) A receptor, subunit alpha 1	6.82619	7.94247	9.2495	4.47636	9.607	0.77974	7.6203									320982	Arl4c	42.9708	3.08426
14395	ENSMUSG00000000560	Gabra2	gamma-aminobutyric acid (GABA) A receptor, subunit alpha 2	6.30577	6.51487	4.55886	6.97055	5.92502	3.70897	6.05501									207182	Ggt7	2.74843	3.08393
14396	ENSMUSG00000031343	Gabra3	gamma-aminobutyric acid (GABA) A receptor, subunit alpha 3	3.88617	3.97818	4.15726	5.56556	0	0.865893	3.51743									259049	Olfr618	0.205571	3.08304
14397	ENSMUSG00000029211	Gabra4	gamma-aminobutyric acid (GABA) A receptor, subunit alpha 4	3.08291	2.57993	2.79302	2.89908	2.87518	0.549818	2.84602									384309	Trim56	4.98835	3.07989
14399	ENSMUSG00000020428	Gabra6	gamma-aminobutyric acid (GABA) A receptor, subunit alpha 6	0	0	0	0	0	0	0									66552	Sppl2a	10.4774	3.07722
14400	ENSMUSG00000029212	Gabrb1	gamma-aminobutyric acid (GABA) A receptor, subunit beta 1	0	0	0	0	0	0.0282576	0									13527	Dtna	10.9223	3.07147
14401	ENSMUSG00000007653	Gabrb2	gamma-aminobutyric acid (GABA) A receptor, subunit beta 2	4.57774	5.76379	6.78533	3.03805	6.57665	1.50486	5.34831									23876	Fbln5	0.993538	3.06929
14402	ENSMUSG00000033676	Gabrb3	gamma-aminobutyric acid (GABA) A receptor, subunit beta 3	1.78793	0.503299	2.14123	1.03995	1.62594	3.27676	1.41967									19651	Rbl2	9.76116	3.069
14403	ENSMUSG00000029054	Gabrd	gamma-aminobutyric acid (GABA) A receptor, subunit delta	0	0	0	0	0	0.0195112	0									66286	Sec11c	90.8138	3.06254
14404	ENSMUSG00000031340	Gabre	gamma-aminobutyric acid (GABA) A receptor, subunit epsilon	0	0	0	0	0	0.00772651	0									20378	Frzb	0.600376	3.06122
14405	ENSMUSG00000001260	Gabrg1	gamma-aminobutyric acid (GABA) A receptor, subunit gamma 1	8.66677	7.94421	9.13649	9.69613	9.71486	13.3288	9.03169									12705	Cited1	9.86698	3.06107
14406	ENSMUSG00000020436	Gabrg2	gamma-aminobutyric acid (GABA) A receptor, subunit gamma 2	0	0	0	0	0	0.000496498	0									71691	Pnmal1	1.77388	3.05822
14407	ENSMUSG00000055026	Gabrg3	gamma-aminobutyric acid (GABA) A receptor, subunit gamma 3	-9.77187	-9.77187	0	-4.60295	-9.77187	0.0405033	-6.78371									12479	Cd1d1	7.68851	3.05592
14408	ENSMUSG00000028280	Gabrr1	gamma-aminobutyric acid (GABA) C receptor, subunit rho 1	0	0	0	0	0	0.0104494	0									15959	Ifit3	3.34343	3.05426
14409	ENSMUSG00000023267	Gabrr2	gamma-aminobutyric acid (GABA) C receptor, subunit rho 2	8.45442	8.76809	7.37565	8.07438	5.67702	0.297618	7.66991									15273	Hivep2	1.70641	3.05352
14411	ENSMUSG00000030109	Slc6a12	solute carrier family 6 (neurotransmitter transporter, betaine/GABA), member 12	0	0	0	0	0	0.00313566	0									20250	Scd2	685	3.05329
14412	ENSMUSG00000030108	Slc6a13	solute carrier family 6 (neurotransmitter transporter, GABA), member 13	0	0	0	0	0	0.0422393	0									30948	Bin1	45.7831	3.05175
14415	ENSMUSG00000070880	Gad1	glutamate decarboxylase 1	0	0	0	0	0	0.348327	0									30963	Hacd1	16.0947	3.05044
14417	ENSMUSG00000026787	Gad2	glutamic acid decarboxylase 2	0	0	0	0	0	0.00199077	0									23971	Papss1	54.9007	3.04904
14419	ENSMUSG00000024907	Gal	galanin	0	-8.31706	-6.68428	0	0	0.0154388	-3.00027									17035	Lxn	46.6808	3.04873
14420	ENSMUSG00000021003	Galc	galactosylceramidase	2.42163	2.97423	2.86304	3.26053	2.56645	16.1308	2.81717									635253	Usp51	6.92385	3.04743
14421	ENSMUSG00000006731	B4galnt1	beta-1,4-N-acetyl-galactosaminyl transferase 1	-1.77732	0	-1.28998	-2.52572	-2.08218	1.37373	-1.53504									56876	Nsmf	12.2143	3.04729
14422	ENSMUSG00000013418	B4galnt2	beta-1,4-N-acetyl-galactosaminyl transferase 2	0	-7.15239	-6.58452	-4.39157	-5.3022	0.0282373	-4.68614									140904	Caln1	0.0766741	3.0466
14423	ENSMUSG00000000420	Galnt1	polypeptide N-acetylgalactosaminyltransferase 1	0.929084	1.08487	1.34505	1.12886	1.554	28.8259	1.20837									73261	1700037C18Rik	1.61722	3.04598
14425	ENSMUSG00000026994	Galnt3	polypeptide N-acetylgalactosaminyltransferase 3	-6.59753	-10.7833	-10.7833	-5.08035	-9.14348	0.00804748	-8.47758									11502	Adam9	54.084	3.04572
14426	ENSMUSG00000090035	Galnt4	polypeptide N-acetylgalactosaminyltransferase 4	3.04589	2.71275	3.10177	3.13635	2.94101	10.2011	2.98755									71532	Fam217b	6.49429	3.04497
14427	ENSMUSG00000024553	Galr1	galanin receptor 1	0	0	0	0	0	0	0									140500	Acap3	33.16	3.04482
14428	ENSMUSG00000020793	Galr2	galanin receptor 2	0	1.58301	0	0	0	1.61565	0.316602									11733	Ank1	0.791967	3.04471
14429	ENSMUSG00000114755	Galr3	galanin receptor 3	0	0	0	0	0	0.0616833	0									269713	Clip2	44.3808	3.04132
14430	ENSMUSG00000036073	Galt	galactose-1-phosphate uridyl transferase	-3.51525	-4.39447	-3.70446	-4.62824	-3.96012	2.86639	-4.04051									268445	Ankrd13b	12.4179	3.03985
14431	ENSMUSG00000020150	Gamt	guanidinoacetate methyltransferase	3.8994	3.13821	3.14604	3.20315	3.80326	35.5603	3.43801									94275	Maged1	626.124	3.03883
14432	ENSMUSG00000047261	Gap43	growth associated protein 43	3.82458	0.75114	2.25283	3.27475	1.84195	31.7195	2.38905									11789	Apc	31.599	3.03825
14433	ENSMUSG00000057666	Gapdh	glyceraldehyde-3-phosphate dehydrogenase	-1.52936	-1.29846	-1.46411	-2.12678	-1.2799	138.622	-1.53972									228432	Ano3	1.34342	3.03741
14447	ENSMUSG00000061099	Gapdhs	glyceraldehyde-3-phosphate dehydrogenase, spermatogenic	0	0	0	0	0	0.0192076	0									74519	Cyp2j9	2.97413	3.03715
14450	ENSMUSG00000022962	Gart	phosphoribosylglycinamide formyltransferase	-2.4812	-2.67447	-2.47192	-1.79895	-2.17689	47.5456	-2.32068									100042056	9130019P16Rik	0.224142	3.03576
14451	ENSMUSG00000052957	Gas1	growth arrest specific 1	6.26525	7.51533	6.35606	4.85387	5.66237	138.359	6.13058									12653	Chgb	1.67074	3.03434
14453	ENSMUSG00000030498	Gas2	growth arrest specific 2	-0.801813	-1.44823	-0.993527	-1.09976	-0.820458	1.91855	-1.03276									11606	Agt	16.1598	3.03364
14455	ENSMUSG00000053332	Gas5	growth arrest specific 5	-1.45904	-0.410011	-1.53003	-1.55872	-1.13253	22.7031	-1.21807									13730	Emp1	18.8019	3.03063
14456	ENSMUSG00000031451	Gas6	growth arrest specific 6	3.69993	4.6618	3.20722	3.30858	3.48009	72.1142	3.67152									71900	Tmem106b	13.4031	3.02939
14457	ENSMUSG00000033066	Gas7	growth arrest specific 7	5.20174	4.57495	4.99549	5.44009	5.33769	20.7819	5.10999									633395	Gm10548	0.285291	3.02478
14459	ENSMUSG00000017165	Gast	gastrin	-9.06751	-9.06751	-9.06751	-9.06751	-9.06751	0	-9.06751									244871	Zc3h12c	1.72009	3.02465
14460	ENSMUSG00000031162	Gata1	GATA binding protein 1	-10.3192	-10.3192	-10.3192	-10.3192	-10.3192	0	-10.3192									16373	Irx3	13.2386	3.02175
14461	ENSMUSG00000015053	Gata2	GATA binding protein 2	-2.36439	0	-3.16747	-2.76694	-2.37974	0.542911	-2.13571									100504267	Trp53cor1	3.67786	3.01928
14462	ENSMUSG00000015619	Gata3	GATA binding protein 3	-4.66949	-2.77461	-1.58078	-1.97806	-2.65744	0.7913	-2.73207									442834	D830031N03Rik	3.76086	3.01544
14463	ENSMUSG00000021944	Gata4	GATA binding protein 4	0.882059	1.74181	1.08221	0.575481	0.770349	7.67497	1.01038									320203	C130071C03Rik	0.447146	3.00855
14464	ENSMUSG00000015627	Gata5	GATA binding protein 5	0	0	0	0	0	0	0									68810	Nexn	5.25695	3.00696
14465	ENSMUSG00000005836	Gata6	GATA binding protein 6	-8.14068	-4.32086	-7.37563	-6.87795	-10.9349	0.0173455	-7.53001									574402	Gpr17	0.838497	3.00607
14466	ENSMUSG00000028048	Gba	glucosidase, beta, acid	0.483788	0.565057	0.473199	0.435965	0.898559	23.0942	0.571314									14682	Gnaq	20.7137	3.00545
14467	ENSMUSG00000029432	Nipsnap2	nipsnap homolog 2	1.54292	0.613067	1.26654	1.37908	1.98886	30.0508	1.35809									74150	Slc35f5	11.5454	3.00544
14468	ENSMUSG00000040264	Gbp2b	guanylate binding protein 2b	0	0	0	0	0	0.00311282	0									20443	St3gal4	17.8282	3.00513
14469	ENSMUSG00000028270	Gbp2	guanylate binding protein 2	3.05929	2.70443	5.26317	2.00106	1.61598	2.82972	2.92879									81840	Sorcs2	57.0408	3.0036
14470	ENSMUSG00000003380	Rabac1	Rab acceptor 1 (prenylated)	0	0.278132	-0.292138	-0.750716	0	70.6177	-0.152944									13131	Dab1	11.7477	3.00282
14472	ENSMUSG00000034486	Gbx2	gastrulation brain homeobox 2	-4.11321	-4.51317	-4.20921	-3.78664	-3.44608	8.22628	-4.01366									70494	5730409K12Rik	1.31512	3.00015
14473	ENSMUSG00000035540	Gc	vitamin D binding protein	-10.454	-14.0989	-14.0989	-14.0989	-12.5079	0.0033509	-13.0517									381633	Gm1673	30.4644	2.99862
14479	ENSMUSG00000020124	Usp15	ubiquitin specific peptidase 15	-1.23119	-1.27868	-1.43942	-1.05804	-1.15513	17.8855	-1.23249									13609	S1pr1	2.56786	2.99783
14489	ENSMUSG00000029840	Mtpn	myotrophin	1.16747	1.23475	1.29683	1.30612	1.45163	76.2562	1.29136									18124	Nr4a3	1.27481	2.99471
14525	ENSMUSG00000022659	Gcsam	germinal center associated, signaling and motility	0	0	0	0	0	0	0									226255	Atrnl1	11.1156	2.99467
14526	ENSMUSG00000000394	Gcg	glucagon	0	0	0	0	0	0.00113923	0									18514	Pbx1	10.2107	2.99211
14527	ENSMUSG00000025127	Gcgr	glucagon receptor	0	0	0	0	0	0.0782443	0									71785	Pdgfd	0.832444	2.99087
14528	ENSMUSG00000037580	Gch1	GTP cyclohydrolase 1	0	0	0	0	0	0.927742	0									13714	Elk4	3.83962	2.98892
14531	ENSMUSG00000023333	Gcm1	glial cells missing homolog 1	-9.93802	-9.93802	-9.93802	-9.93802	-9.93802	0	-9.93802									70445	Cd248	5.28802	2.98757
14533	ENSMUSG00000090247	Bloc1s1	biogenesis of lysosomal organelles complex-1, subunit 1	0.415255	0	0	0	1.40742	85.3922	0.364535									14426	Galnt4	10.2011	2.98755
14534	ENSMUSG00000020918	Kat2a	K(lysine) acetyltransferase 2A	-0.799772	-0.909647	-1.03957	-1.01141	-1.30551	60.8298	-1.01318									71690	Esm1	0.132038	2.98741
14536	ENSMUSG00000063972	Nr6a1	nuclear receptor subfamily 6, group A, member 1	-7.34173	-5.41869	-7.11912	-6.6292	-6.39996	0.157527	-6.58174									60527	Fads3	5.35827	2.98719
14537	ENSMUSG00000038843	Gcnt1	glucosaminyl (N-acetyl) transferase 1, core 2	-6.13247	-9.74051	-5.70279	-6.38696	-7.51784	0.0236911	-7.09612									70461	Crtc3	8.34148	2.98606
14538	ENSMUSG00000021360	Gcnt2	glucosaminyl (N-acetyl) transferase 2, I-branching enzyme	-7.17334	-7.30564	-4.41958	-6.30378	-5.92446	0.276074	-6.22536									107376	E330013P04Rik	0.105906	2.98131
14539	ENSMUSG00000031394	Opn1mw	opsin 1 (cone pigments), medium-wave-sensitive (color blindness, deutan)	0	0	0	0	0	0	0									13731	Emp2	6.09321	2.98028
14544	ENSMUSG00000058624	Gda	guanine deaminase	0	0	0	0	0	0.0408397	0									24087	Tll2	0.425631	2.97924
14545	ENSMUSG00000025777	Gdap1	ganglioside-induced differentiation-associated-protein 1	3.34294	0	2.92377	0	0	0.40741	1.25334									207375	Fam120c	14.3417	2.97712
14547	ENSMUSG00000027865	Gdap2	ganglioside-induced differentiation-associated-protein 2	0	0.465108	0.398508	0	0	7.47284	0.172723									16570	Kif3c	15.6942	2.97551
14548	ENSMUSG00000029918	Mrps33	mitochondrial ribosomal protein S33	0.776893	0.506846	0	0	1.57738	20.9789	0.572224									26414	Mapk10	0.502228	2.97534
14555	ENSMUSG00000023019	Gpd1	glycerol-3-phosphate dehydrogenase 1 (soluble)	5.0634	5.5728	4.79499	4.93743	3.69717	49.5962	4.81316									353342	Peg13	9.33907	2.97281
14559	ENSMUSG00000087408	Gdf1	growth differentiation factor 1	0	0	0	0	0	0	0									18508	Pax6	9.5448	2.9725
14560	ENSMUSG00000021943	Gdf10	growth differentiation factor 10	0	0	0	0	0	0.106313	0									66569	Gdpd1	10.3207	2.97081
14561	ENSMUSG00000025352	Gdf11	growth differentiation factor 11	4.96727	4.8746	5.3551	4.53191	4.81827	21.4246	4.90943									12686	Elovl3	0.0925795	2.9677
14562	ENSMUSG00000030117	Gdf3	growth differentiation factor 3	-12.4615	-13.968	-10.8257	-16.6285	-14.29	0.0174391	-13.6347									84112	Sucnr1	0.16355	2.96526
14563	ENSMUSG00000038259	Gdf5	growth differentiation factor 5	-9.56918	-9.56918	-9.56918	-6.91839	-9.56918	0.00106773	-9.03903									224938	Pja2	33.123	2.96474
14566	ENSMUSG00000018238	Gdf9	growth differentiation factor 9	4.62868	4.76777	3.91867	5.07577	4.54993	1.77798	4.58816									667373	Ifit1bl1	0.0898563	2.96331
14567	ENSMUSG00000015291	Gdi1	guanosine diphosphate (GDP) dissociation inhibitor 1	0.317228	-0.655086	0	0.270708	0.442517	43.9737	0.0750733									116972	Fam57a	11.6274	2.96327
14569	ENSMUSG00000021218	Gdi2	guanosine diphosphate (GDP) dissociation inhibitor 2	-0.419648	-0.441964	-0.567352	-0.533378	0	163.779	-0.392468									93960	Nkd1	9.64342	2.963
14570	ENSMUSG00000073433	Arhgdig	Rho GDP dissociation inhibitor (GDI) gamma	0	0	0	0	0	5.35763	0									20677	Sox4	97.0058	2.96262
14571	ENSMUSG00000026827	Gpd2	glycerol phosphate dehydrogenase 2, mitochondrial	-1.90596	-1.63103	-0.368138	0	-1.4719	15.4662	-1.07541									27059	Sh3d19	37.657	2.96252
14573	ENSMUSG00000022144	Gdnf	glial cell line derived neurotrophic factor	0	0	0	0	0	0.0146144	0									14696	Gnb4	36.6998	2.96153
14579	ENSMUSG00000028214	Gem	GTP binding protein (gene overexpressed in skeletal muscle)	2.13261	2.71028	2.06785	2.59376	0	1.17169	1.9009									12162	Bmp7	37.2758	2.96088
14580	ENSMUSG00000020932	Gfap	glial fibrillary acidic protein	0	0	0	1.52748	1.30094	7.27672	0.565683									18423	Otx1	2.89091	2.96072
14581	ENSMUSG00000029275	Gfi1	growth factor independent 1 transcription repressor	0	0	0	0	0	0.00700181	0									18645	Pfn2	30.1687	2.96068
14582	ENSMUSG00000026815	Gfi1b	growth factor independent 1B	-10.2767	-10.2767	-10.2767	-10.2767	-10.2767	0	-10.2767									107589	Mylk	0.413123	2.95966
14583	ENSMUSG00000029992	Gfpt1	glutamine fructose-6-phosphate transaminase 1	1.33701	1.70523	1.30932	1.8511	1.29063	18.8181	1.49866									93681	Zkscan8	2.59493	2.95889
14584	ENSMUSG00000020363	Gfpt2	glutamine fructose-6-phosphate transaminase 2	0.247784	0.555023	0.421265	0.35876	0	45.443	0.316566									20663	Sos2	8.20253	2.95455
14585	ENSMUSG00000025089	Gfra1	glial cell line derived neurotrophic factor family receptor alpha 1	3.46662	3.44626	4.41523	4.22427	2.07556	3.3257	3.52559									110829	Lims1	41.8574	2.95443
14586	ENSMUSG00000022103	Gfra2	glial cell line derived neurotrophic factor family receptor alpha 2	4.08931	3.1911	3.16166	3.20067	3.50041	12.4783	3.42863									448987	Fbxl7	2.99771	2.94805
14587	ENSMUSG00000024366	Gfra3	glial cell line derived neurotrophic factor family receptor alpha 3	-7.94539	-7.94539	-7.94539	-7.94539	0	0.00225234	-6.35631									11990	Atrn	9.62682	2.9478
14588	ENSMUSG00000027316	Gfra4	glial cell line derived neurotrophic factor family receptor alpha 4	0	1.5863	1.63826	0	1.52411	3.78763	0.949736									214763	Cgas	4.31785	2.9466
14590	ENSMUSG00000073987	Ggh	gamma-glutamyl hydrolase	2.94783	3.47259	3.32801	3.4167	3.0515	29.3993	3.24333									16412	Itgb1	264.954	2.94571
14593	ENSMUSG00000021302	Ggps1	geranylgeranyl diphosphate synthase 1	0.670865	0.722444	0.88669	0	0.73385	16.5221	0.60277									234577	Cpne2	14.5216	2.94381
14594	ENSMUSG00000035778	Ggta1	glycoprotein galactosyltransferase alpha 1, 3	-1.67435	-2.00034	-4.02017	-1.67628	-1.26595	2.79267	-2.12742									330230	Zfp853	1.87593	2.94215
14595	ENSMUSG00000028413	B4galt1	UDP-Gal:betaGlcNAc beta 1,4- galactosyltransferase, polypeptide 1	-1.33777	-0.307133	-0.475947	-0.736061	-1.42872	9.46722	-0.857126									791290	Gm9938	5.47935	2.93921
14598	ENSMUSG00000006345	Ggt1	gamma-glutamyltransferase 1	-11.5461	-8.02247	-7.7621	-6.1854	-7.38498	0.0721219	-8.18021									268860	Abat	13.0612	2.93863
14599	ENSMUSG00000020713	Gh	growth hormone	0	0	0	0	0	0	0									13476	Reep5	44.3444	2.93859
14600	ENSMUSG00000055737	Ghr	growth hormone receptor	1.97709	2.25305	2.32306	2.21648	2.43266	1.19775	2.24047									76252	Atp6v0e2	67.3766	2.9385
14601	ENSMUSG00000027643	Ghrh	growth hormone releasing hormone	0	0	0	0	0	0.049843	0									60440	Iigp1	1.43011	2.9382
14602	ENSMUSG00000004654	Ghrhr	growth hormone releasing hormone receptor	0	0	0	0	0	0	0									73068	Fut11	19.8933	2.93691
14603	ENSMUSG00000024682	Gif	gastric intrinsic factor	0	0	0	0	0	0	0									56228	Ube2j1	17.2858	2.93525
14605	ENSMUSG00000031431	Tsc22d3	TSC22 domain family, member 3	1.86421	3.06047	3.06196	2.80128	2.89835	14.4716	2.73725									71146	Golga7b	1.2665	2.93513
14607	ENSMUSG00000014351	Gip	gastric inhibitory polypeptide	0	0	0	0	0	0.00193623	0									12361	Cask	21.0361	2.93405
14608	ENSMUSG00000031932	Gpr83	G protein-coupled receptor 83	0	0	0	0	0	0.0889657	0									100861697	NA	2.37675	2.93404
14609	ENSMUSG00000050953	Gja1	gap junction protein, alpha 1	-1.17655	-2.2384	-2.51546	-0.735203	-0.812243	40.2984	-1.49557									26921	Map4k4	255.084	2.93249
14610	ENSMUSG00000051056	Gja10	gap junction protein, alpha 10	0	0	0	0	0	0.021459	0									14469	Gbp2	2.82972	2.92879
14611	ENSMUSG00000048582	Gja3	gap junction protein, alpha 3	0	0	0	0	0	0.0281262	0									69590	Gpx8	34.968	2.92807
14612	ENSMUSG00000050234	Gja4	gap junction protein, alpha 4	0	-8.6922	-6.16595	0	0	0.0615182	-2.97163									279653	Pcdh19	1.24874	2.92751
14613	ENSMUSG00000057123	Gja5	gap junction protein, alpha 5	3.15255	0	0	3.10921	3.563	0.488184	1.96495									100504196	Gm10023	1.02982	2.92739
14615	ENSMUSG00000034520	Gjc1	gap junction protein, gamma 1	-1.54046	-0.867866	-2.10122	-2.14983	-1.88386	7.54549	-1.70865									218236	Fam120a	97.3221	2.92248
14616	ENSMUSG00000049908	Gja8	gap junction protein, alpha 8	0	0	0	0	0	0.00259062	0									497097	Xkr4	0.0468787	2.92163
14617	ENSMUSG00000068615	Gjd2	gap junction protein, delta 2	0	0	0	0	0	0.0250814	0									59079	Erbin	19.5208	2.91743
14618	ENSMUSG00000047797	Gjb1	gap junction protein, beta 1	-3.81331	-3.76685	0	-4.03176	0	0.0516442	-2.32238									225861	Snx32	2.0529	2.91433
14619	ENSMUSG00000046352	Gjb2	gap junction protein, beta 2	0	0	0	0	0	0.0896044	0									18451	P4ha1	52.148	2.9104
14620	ENSMUSG00000042367	Gjb3	gap junction protein, beta 3	-10.0287	-10.4179	-9.63309	-10.8468	-10.6092	0.0352997	-10.3071									53416	Stk39	10.8822	2.91032
14621	ENSMUSG00000046623	Gjb4	gap junction protein, beta 4	-10.4502	-10.4502	-10.4502	-7.8248	-10.4502	0.00159658	-9.92509									243616	Slc6a11	12.1628	2.90791
14622	ENSMUSG00000042357	Gjb5	gap junction protein, beta 5	-11.2287	-13.1783	-13.1783	-10.5626	-9.42515	0.0051817	-11.5146									243548	Prickle2	1.45896	2.90629
14623	ENSMUSG00000040055	Gjb6	gap junction protein, beta 6	0	0	0	-3.34367	0	0.149505	-0.668733									636741	Zfp964	1.04731	2.90605
14625	ENSMUSG00000053624	Gykl1	glycerol kinase-like 1	0	0	0	0	0	0	0									24113	Vax2	13.3918	2.90514
14626	ENSMUSG00000050553	Gk2	glycerol kinase 2	0	0	0	0	0	0.00589738	0									20362	44082	48.074	2.90311
14628	ENSMUSG00000038280	Ostm1	osteopetrosis associated transmembrane protein 1	0.412939	0.815489	0.650821	0.670305	0.732968	12.103	0.656504									56177	Olfm1	22.7773	2.9024
14629	ENSMUSG00000032350	Gclc	glutamate-cysteine ligase, catalytic subunit	-1.11645	-1.00302	-1.33509	-0.970522	-1.54985	13.1781	-1.19498									100217469	Snord91a	2.871	2.9012
14630	ENSMUSG00000028124	Gclm	glutamate-cysteine ligase, modifier subunit	-1.25176	-1.19189	-1.27065	-1.71051	-1.22075	45.7326	-1.32911									19271	Ptprj	7.08277	2.90055
14632	ENSMUSG00000025407	Gli1	GLI-Kruppel family member GLI1	-7.81452	-6.46861	-6.854	-6.43967	-8.70629	0.110812	-7.25662									11363	Acadl	78.9473	2.89987
14633	ENSMUSG00000048402	Gli2	GLI-Kruppel family member GLI2	-2.68534	-1.53339	-1.83385	-1.51632	-2.02031	2.84572	-1.91784									83925	Trps1	6.94578	2.89847
14634	ENSMUSG00000021318	Gli3	GLI-Kruppel family member GLI3	1.95211	2.24922	2.88188	2.98268	1.44785	4.51	2.30275									19302	Pex2	13.3764	2.8982
14635	ENSMUSG00000020766	Galk1	galactokinase 1	-1.71029	-2.55801	-2.61967	-1.84505	-1.0776	52.5288	-1.96212									71946	Endod1	5.51965	2.8982
14645	ENSMUSG00000026473	Glul	glutamate-ammonia ligase (glutamine synthetase)	-0.294557	0	1.04455	0.749984	0.483878	159.875	0.396771									12575	Cdkn1a	169.067	2.89515
14651	ENSMUSG00000024158	Hagh	hydroxyacyl glutathione hydrolase	0	-0.407611	-0.877142	-0.433794	0.363823	40.1948	-0.270945									17268	Meis1	7.17536	2.89481
14652	ENSMUSG00000024027	Glp1r	glucagon-like peptide 1 receptor	0	-4.00305	0	-2.87221	0	0.272053	-1.37505									319616	5930412G12Rik	2.22493	2.89382
14654	ENSMUSG00000000263	Glra1	glycine receptor, alpha 1 subunit	0	0	0	0	0	0.00709858	0									28193	Reep3	31.0018	2.89375
14657	ENSMUSG00000018595	Glra4	glycine receptor, alpha 4 subunit	0	0	0	0	0	0.00391076	0									17936	Nab1	4.92077	2.89351
14658	ENSMUSG00000028020	Glrb	glycine receptor, beta subunit	6.09189	6.12113	6.69591	6.45471	6.93162	5.80775	6.45905									28240	Trpm2	0.0267409	2.89248
14659	ENSMUSG00000062310	Glrp1	glutamine repeat protein 1	0	0	0	0	0	0.00235775	0									435965	Lrp3	21.1742	2.89177
14660	ENSMUSG00000026103	Gls	glutaminase	0.900076	1.89082	0.923859	1.54547	0.759504	10.1812	1.20395									213673	9530068E07Rik	148.393	2.89021
14661	ENSMUSG00000021794	Glud1	glutamate dehydrogenase 1	-1.06963	-1.1245	-1.00268	-0.704896	-0.715959	69.1246	-0.923534									81907	Tmem108	4.87425	2.88469
14663	ENSMUSG00000022491	Glycam1	glycosylation dependent cell adhesion molecule 1	0	0	0	0	0	0.0414171	0									16656	Hivep3	1.13127	2.88366
14664	ENSMUSG00000028542	Slc6a9	solute carrier family 6 (neurotransmitter transporter, glycine), member 9	1.22275	2.50512	2.964	2.40807	1.74243	40.3814	2.16847									19672	Rcn1	59.572	2.88302
14667	ENSMUSG00000000594	Gm2a	GM2 ganglioside activator protein	0	0	0.487175	0	0	10.2178	0.0974351									665825	Gm7809	4.94333	2.8783
14670	ENSMUSG00000024429	Gnl1	guanine nucleotide binding protein-like 1	-0.602615	-0.763345	-0.675607	-0.577294	-0.581471	55.6113	-0.640066									20249	Scd1	118.98	2.87607
14672	ENSMUSG00000034781	Gna11	guanine nucleotide binding protein, alpha 11	0.640156	0.729695	0.828751	0.382308	0.826794	45.142	0.681541									19347	Dennd5a	68.1483	2.8727
14673	ENSMUSG00000000149	Gna12	guanine nucleotide binding protein, alpha 12	0.991972	1.76608	1.62632	1.30559	1.05925	41.3484	1.34984									74318	Hopx	9.00863	2.87199
14674	ENSMUSG00000020611	Gna13	guanine nucleotide binding protein, alpha 13	0	0.668684	0.648077	0.521548	-0.277094	18.8254	0.312243									83436	Plekha2	25.8635	2.87102
14675	ENSMUSG00000024697	Gna14	guanine nucleotide binding protein, alpha 14	0	0	-2.27851	-3.34586	-3.53694	0.49864	-1.83226									21355	Tap2	12.6281	2.86991
14676	ENSMUSG00000034792	Gna15	guanine nucleotide binding protein, alpha 15	-12.9357	-10.7435	-12.9357	-8.89724	-9.14971	0.00724666	-10.9324									56720	Tdo2	0.123165	2.86889
14677	ENSMUSG00000057614	Gnai1	guanine nucleotide binding protein (G protein), alpha inhibiting 1	1.66732	1.16938	1.09362	0.952256	1.63931	8.63465	1.30438									70729	Nos1ap	2.92736	2.8662
14678	ENSMUSG00000032562	Gnai2	guanine nucleotide binding protein (G protein), alpha inhibiting 2	0.746794	0.734179	0.996349	0.420614	0.864383	332.293	0.752464									104445	Cdc42ep1	106.333	2.86605
14679	ENSMUSG00000000001	Gnai3	guanine nucleotide binding protein (G protein), alpha inhibiting 3	0	0	-0.321805	0	0.282356	58.7515	-0.00788996									100503007	Gm19500	0.0647038	2.86475
14680	ENSMUSG00000024524	Gnal	guanine nucleotide binding protein, alpha stimulating, olfactory type	0	0	0	0	0	0.423346	0									277414	Trp53i11	86.9357	2.86053
14681	ENSMUSG00000031748	Gnao1	guanine nucleotide binding protein, alpha O	3.56381	4.70747	3.87867	3.59022	4.21227	18.0649	3.99049									72309	Tmem158	35.9731	2.85943
14682	ENSMUSG00000024639	Gnaq	guanine nucleotide binding protein, alpha q polypeptide	2.90436	3.10227	3.19428	2.94012	2.88622	20.7137	3.00545									317750	Slc24a5	0.952111	2.85576
14683	ENSMUSG00000027523	Gnas	GNAS (guanine nucleotide binding protein, alpha stimulating) complex locus	2.87246	2.72275	2.91258	2.34527	3.20924	183.8	2.81246									19215	Ptgds	12.1889	2.85545
14685	ENSMUSG00000034837	Gnat1	guanine nucleotide binding protein, alpha transducing 1	0	0	0	0	0	0.139655	0									252967	Ropn1l	2.44892	2.85351
14686	ENSMUSG00000009108	Gnat2	guanine nucleotide binding protein, alpha transducing 2	0	-2.93458	-2.30837	-2.62807	0	0.343253	-1.57421									66042	Sostdc1	0.350561	2.85252
14687	ENSMUSG00000040009	Gnaz	guanine nucleotide binding protein, alpha z subunit	1.22942	1.02377	1.04949	0	0.556041	5.06708	0.771745									21859	Timp3	10.9429	2.85018
14688	ENSMUSG00000029064	Gnb1	guanine nucleotide binding protein (G protein), beta 1	0.598094	0.616353	0.508896	0.23369	0.680236	87.7586	0.527454									15039	H2-T22	4.14592	2.84943
14693	ENSMUSG00000029713	Gnb2	guanine nucleotide binding protein (G protein), beta 2	1.38819	0.893151	1.27116	0.928324	1.36142	284.395	1.16845									101401	Adamts9	12.9138	2.84825
14694	ENSMUSG00000020372	Rack1	receptor for activated C kinase 1	-1.01737	-1.40657	-1.5103	-1.97046	-0.455406	311.334	-1.27202									16848	Lfng	90.4672	2.84764
14695	ENSMUSG00000023439	Gnb3	guanine nucleotide binding protein (G protein), beta 3	0	0	0	0	0	0.0502551	0									14397	Gabra4	0.549818	2.84602
14696	ENSMUSG00000027669	Gnb4	guanine nucleotide binding protein (G protein), beta 4	2.77966	2.92751	2.87931	2.73619	3.48498	36.6998	2.96153									12663	Chml	2.59783	2.84601
14697	ENSMUSG00000032192	Gnb5	guanine nucleotide binding protein (G protein), beta 5	2.81731	2.6216	2.39466	2.66298	3.11137	11.1391	2.72158									12727	Clcn4	16.5916	2.84268
14699	ENSMUSG00000029663	Gngt1	guanine nucleotide binding protein (G protein), gamma transducing activity polypeptide 1	0	0	0	0	0	0	0									433586	Maml3	1.5745	2.84202
14700	ENSMUSG00000038607	Gng10	guanine nucleotide binding protein (G protein), gamma 10	2.57721	2.52046	2.27159	2.00725	2.61183	25.9966	2.39767									270049	Galntl6	0.0343159	2.84127
14701	ENSMUSG00000036402	Gng12	guanine nucleotide binding protein (G protein), gamma 12	4.76578	5.54972	5.40391	4.27561	4.72018	75.9419	4.94304									52837	Tmx4	9.11929	2.83999
14702	ENSMUSG00000043004	Gng2	guanine nucleotide binding protein (G protein), gamma 2	1.44332	0.900777	1.74133	1.25969	1.6955	12.6898	1.40812									268932	Caskin1	3.07363	2.83943
14704	ENSMUSG00000071658	Gng3	guanine nucleotide binding protein (G protein), gamma 3	-4.13558	-5.73831	-4.11379	-6.00551	-6.20251	0.798601	-5.23914									67374	Jam2	73.5195	2.83878
14705	ENSMUSG00000071657	Bscl2	Berardinelli-Seip congenital lipodystrophy 2 (seipin)	-0.895324	-0.31159	0	-0.604949	-0.483367	16.9586	-0.459046									73852	D3Ertd751e	2.22576	2.83812
14706	ENSMUSG00000021303	Gng4	guanine nucleotide binding protein (G protein), gamma 4	0	0	5.15291	0	0	0.117781	1.03058									15425	Hoxc6	0.524605	2.8368
14707	ENSMUSG00000068523	Gng5	guanine nucleotide binding protein (G protein), gamma 5	0.586156	0.833443	0.592655	-0.449999	1.25185	166.049	0.562821									65973	Asph	9.32342	2.83387
14708	ENSMUSG00000048240	Gng7	guanine nucleotide binding protein (G protein), gamma 7	0	0.620387	0.510479	0	0	3.71166	0.226173									64685	Nmi	7.79902	2.83337
14709	ENSMUSG00000063594	Gng8	guanine nucleotide binding protein (G protein), gamma 8	0	0	0	0	0	0.188583	0									26362	Axl	14.4078	2.83315
14710	ENSMUSG00000038811	Gngt2	guanine nucleotide binding protein (G protein), gamma transducing activity polypeptide 2	-6.00469	-11.5337	-8.61091	-11.5337	-3.90908	0.142843	-8.31841									13855	Epn2	114.746	2.83273
14711	ENSMUSG00000002769	Gnmt	glycine N-methyltransferase	-3.83033	0	-3.77515	-3.77024	-4.69018	0.21815	-3.21318									14805	Grik1	0.08112	2.83269
14712	ENSMUSG00000031985	Gnpat	glyceronephosphate O-acyltransferase	-0.254078	-0.431256	-0.419112	-0.388276	0	32.9487	-0.298544									22326	Vax1	0.749543	2.83221
14714	ENSMUSG00000015812	Gnrh1	gonadotropin releasing hormone 1	0	0	0	0	0	0.0938041	0									269019	Stk32a	0.565983	2.8315
14715	ENSMUSG00000029255	Gnrhr	gonadotropin releasing hormone receptor	0	0	0	0	0	0	0									66748	Erich2	0.440911	2.83142
14718	ENSMUSG00000025190	Got1	glutamic-oxaloacetic transaminase 1, soluble	-2.1454	-2.35789	-1.93178	-1.63696	-1.21798	38.5376	-1.858									21833	Thra	42.2625	2.82698
14719	ENSMUSG00000031672	Got2	glutamatic-oxaloacetic transaminase 2, mitochondrial	-0.257499	-0.459194	0	-0.572994	0	88.8039	-0.257937									19889	Rp2	10.6537	2.82475
14723	ENSMUSG00000050675	Gp1ba	glycoprotein 1b, alpha polypeptide	0	0	0	0	0	0.215949	0									54722	Gsdme	2.48474	2.82274
14724	ENSMUSG00000050761	Gp1bb	glycoprotein Ib, beta polypeptide	5.58074	6.14147	7.29629	6.68396	6.71408	0.432786	6.48331									329641	Sertm1	1.71006	2.82186
14725	ENSMUSG00000027070	Lrp2	low density lipoprotein receptor-related protein 2	-4.66649	-4.50628	-3.63723	-3.60216	-5.47156	0.205723	-4.37675									102141	Snx25	16.2541	2.82141
14726	ENSMUSG00000028583	Pdpn	podoplanin	-1.89141	-4.51703	-2.33147	-3.30956	-3.16285	2.63882	-3.04246									277396	Klhl23	9.2155	2.81828
14727	ENSMUSG00000112023	Lilr4b	leukocyte immunoglobulin-like receptor, subfamily B, member 4B	0	0	0	0	0	0.0103639	0									14420	Galc	16.1308	2.81717
14728	ENSMUSG00000062593	Lilrb4a	leukocyte immunoglobulin-like receptor, subfamily B, member 4A	0	0	0	0	0	0.00391758	0									243043	Kctd8	0.0560564	2.81651
14729	ENSMUSG00000047953	Gp5	glycoprotein 5 (platelet)	0	0	0	0	0	0.0771186	0									80286	Tusc3	83.9663	2.81421
14731	ENSMUSG00000022561	Gpaa1	GPI anchor attachment protein 1	0.643277	0.43754	0.492411	0.405255	0.641291	35.1715	0.523955									12767	Cxcr4	6.76667	2.81421
14732	ENSMUSG00000024978	Gpam	glycerol-3-phosphate acyltransferase, mitochondrial	1.64933	1.13523	1.53886	1.90867	1.20871	13.5725	1.48816									76187	Adhfe1	4.92148	2.81258
14733	ENSMUSG00000034220	Gpc1	glypican 1	2.48263	1.91046	2.11615	1.50993	1.99382	32.9372	2.0026									14683	Gnas	183.8	2.81246
14734	ENSMUSG00000055653	Gpc3	glypican 3	-1.05574	-0.511227	-1.85268	-0.458524	-0.920904	8.18529	-0.959814									12238	Commd3	100.518	2.80941
14735	ENSMUSG00000031119	Gpc4	glypican 4	-1.08306	-1.07823	-1.45971	-0.640625	-0.298259	20.2792	-0.911977									100317	AU040320	42.2209	2.80837
14738	ENSMUSG00000041468	Gpr12	G-protein coupled receptor 12	0	0	0	0	0	0	0									80752	Fam20c	7.91893	2.80805
14739	ENSMUSG00000043895	S1pr2	sphingosine-1-phosphate receptor 2	-1.8288	-0.878687	-0.879571	-1.64825	-1.50725	15.3991	-1.34851									67454	Ikbip	13.0235	2.80502
14744	ENSMUSG00000021886	Gpr65	G-protein coupled receptor 65	0	0	0	0	0	0	0									18576	Pde3b	8.22188	2.80479
14745	ENSMUSG00000038668	Lpar1	lysophosphatidic acid receptor 1	-3.31771	-3.94702	-2.78797	-2.36527	-3.34236	0.306634	-3.15207									245446	Slitrk4	0.576965	2.80161
14747	ENSMUSG00000042190	Cmklr1	chemokine-like receptor 1	-7.53653	-8.49291	-8.80009	-7.94276	-9.50497	0.029263	-8.45545									57342	Parva	26.0362	2.7962
14748	ENSMUSG00000049649	Gpr3	G-protein coupled receptor 3	0	0	0	0	0	0.293089	0									69638	Enho	17.5747	2.79547
14751	ENSMUSG00000036427	Gpi1	glucose phosphate isomerase 1	-0.951157	-0.735066	-0.782909	-0.221552	-0.704835	199.795	-0.679104									83603	Elovl4	6.13732	2.79542
14755	ENSMUSG00000025728	Pigq	phosphatidylinositol glycan anchor biosynthesis, class Q	0	0.323285	0.481308	0.316343	0	20.3975	0.224187									18111	Nnat	98.7334	2.79508
14756	ENSMUSG00000021340	Gpld1	glycosylphosphatidylinositol specific phospholipase D1	2.75179	2.59257	2.88515	2.59641	2.65983	5.27788	2.69715									268977	Ltbp1	5.55908	2.79435
14758	ENSMUSG00000031342	Gpm6b	glycoprotein m6b	7.58673	7.94366	8.40911	8.642	7.56503	142.584	8.02931									269774	Aak1	11.9819	2.79205
14760	ENSMUSG00000032641	Gpr19	G protein-coupled receptor 19	0	0	0	0	-0.593821	7.8237	-0.118764									224860	Plcl2	6.26793	2.79177
14761	ENSMUSG00000072875	Gpr27	G protein-coupled receptor 27	0	0	0	0	0	1.80574	0									70834	Spag9	34.2743	2.79159
14762	ENSMUSG00000035148	Gpr33	G protein-coupled receptor 33	0	0	0	0	0	0.00612768	0									100502757	Gm17259	0.302669	2.79081
14763	ENSMUSG00000039904	Gpr37	G protein-coupled receptor 37	2.91016	3.35516	3.48669	3.32886	2.66678	0.309388	3.14953									108897	Aif1l	58.553	2.78807
14764	ENSMUSG00000034117	Ptgdr2	prostaglandin D2 receptor 2	6.22372	7.54661	7.07533	6.90749	0	0.0920874	5.55063									101490	Inpp5f	13.4727	2.78653
14765	ENSMUSG00000056380	Gpr50	G-protein-coupled receptor 50	0	0	2.83107	0	0	0.716947	0.566213									319673	9330159M07Rik	0.0552037	2.78623
14766	ENSMUSG00000031785	Adgrg1	adhesion G protein-coupled receptor G1	5.50397	5.30739	5.66842	5.9066	4.89012	128.576	5.4553									105722	Ano6	38.499	2.78278
14767	ENSMUSG00000026237	Nmur1	neuromedin U receptor 1	0	0	0	0	0	0	0									19317	Qk	64.9847	2.77697
14768	ENSMUSG00000026000	Lancl1	LanC (bacterial lantibiotic synthetase component C)-like 1	0	0	0	0.322609	0.55618	13.8349	0.175758									81905	Cacng8	32.2465	2.77678
14772	ENSMUSG00000052783	Grk4	G protein-coupled receptor kinase 4	9.56717	10.071	9.93424	9.67085	9.7358	0.409712	9.79582									21354	Tap1	16.5758	2.77655
14773	ENSMUSG00000003228	Grk5	G protein-coupled receptor kinase 5	1.55895	1.43331	1.56895	1.03675	1.11213	2.56003	1.34202									26358	Aldh1a7	0.0740833	2.7762
14775	ENSMUSG00000063856	Gpx1	glutathione peroxidase 1	-1.38948	-2.14702	-1.63366	-1.89254	-0.516739	176.685	-1.51589									16527	Kcnk3	0.860468	2.77505
14776	ENSMUSG00000042808	Gpx2	glutathione peroxidase 2	-12.2861	-11.1982	-14.2201	-14.2201	-14.2201	0.00396495	-13.2289									224454	Zdhhc14	3.17997	2.77504
14777	ENSMUSG00000042808	Gpx2-ps1	glutathione peroxidase 2, pseudogene 1	-6.83086	0	-6.83086	0	-6.83086	0.000761043	-4.09852									11487	Adam10	45.9134	2.77397
14778	ENSMUSG00000018339	Gpx3	glutathione peroxidase 3	0	0.59824	0.551864	0	-2.30182	8.4086	-0.230343									100502811	NA	0.504583	2.77392
14780	ENSMUSG00000004344	Gpx5	glutathione peroxidase 5	0	0	0	0	0	0.00113145	0									20324	Cavin2	0.175595	2.77223
14782	ENSMUSG00000031584	Gsr	glutathione reductase	-0.848781	-0.830543	-0.791224	-1.01778	-0.468182	35.7468	-0.791301									83964	Jam3	62.7671	2.77177
14783	ENSMUSG00000020176	Grb10	growth factor receptor bound protein 10	0	-1.1745	-1.53308	-9.57516	-1.17844	14.1278	-2.69223									27878	Tada1	19.2083	2.7675
14784	ENSMUSG00000059923	Grb2	growth factor receptor bound protein 2	-0.451159	-0.516902	-0.585724	-0.851514	-0.414119	37.9972	-0.563884									54422	Barhl1	0.0401699	2.76534
14786	ENSMUSG00000019312	Grb7	growth factor receptor bound protein 7	-11.8453	-15.7754	-13.8455	-13.1601	-15.7754	0.00415314	-14.0803									29820	Tnfrsf19	19.707	2.76529
14787	ENSMUSG00000022580	Rhpn1	rhophilin, Rho GTPase binding protein 1	0	0	0	0	0	1.63295	0									619313	I730030J21Rik	0.174984	2.76303
14788	ENSMUSG00000038390	Gpr162	G protein-coupled receptor 162	1.65393	1.2473	2.26047	2.26376	2.04906	7.10553	1.8949									75723	Amotl1	38.7909	2.76277
14789	ENSMUSG00000023191	P3h3	prolyl 3-hydroxylase 3	1.54805	1.73919	1.95925	2.60615	2.28283	10.3506	2.02709									237353	Sh3rf3	3.40217	2.76149
14790	ENSMUSG00000072772	Grcc10	gene rich cluster, C10 gene	1.12108	1.35192	1.1652	0.761649	1.63647	392.192	1.20726									15441	Hp1bp3	31.9524	2.75941
14791	ENSMUSG00000004268	Emg1	EMG1 N1-specific pseudouridine methyltransferase	-0.836979	-1.19602	-1.2127	-1.05484	-0.416895	120.07	-0.943487									76485	Glt8d1	12.8759	2.75882
14792	ENSMUSG00000004270	Lpcat3	lysophosphatidylcholine acyltransferase 3	0.59176	0.323297	1.12506	1.02132	0.719445	33.7172	0.756177									93702	Pcdhgb5	2.40441	2.75682
14793	ENSMUSG00000023505	Cdca3	cell division cycle associated 3	0	-0.465004	0	-0.347222	0	57.469	-0.162445									237052	Tceal1	7.00881	2.75649
14794	ENSMUSG00000038451	Spsb2	splA/ryanodine receptor domain and SOCS box containing 2	0	0	0	0.651147	0	9.11615	0.130229									110920	Hspa13	20.2717	2.75476
14797	ENSMUSG00000054452	Aes	amino-terminal enhancer of split	1.01118	1.07531	0.875586	0.450231	1.09621	381.84	0.901704									16775	Lama4	3.95093	2.75226
14799	ENSMUSG00000020524	Gria1	glutamate receptor, ionotropic, AMPA1 (alpha 1)	0	0	0	0	0	0.0450023	0									381217	Fam189a2	3.27276	2.7522
14800	ENSMUSG00000033981	Gria2	glutamate receptor, ionotropic, AMPA2 (alpha 2)	9.80411	9.7569	9.55485	10.6674	10.2075	2.76512	9.99816									319757	Smo	32.7451	2.74986
14802	ENSMUSG00000025892	Gria4	glutamate receptor, ionotropic, AMPA4 (alpha 4)	7.26658	7.49018	7.95301	8.5123	7.75677	9.28027	7.79577									21835	Thrsp	4.54282	2.74736
14803	ENSMUSG00000041078	Grid1	glutamate receptor, ionotropic, delta 1	3.81194	4.8198	4.53173	3.88109	3.81252	11.3636	4.17142									12411	Cbs	41.4993	2.74548
14804	ENSMUSG00000071424	Grid2	glutamate receptor, ionotropic, delta 2	3.42245	4.12796	4.05041	4.06254	2.25028	2.10366	3.58273									16924	Lnx1	5.94341	2.74247
14805	ENSMUSG00000022935	Grik1	glutamate receptor, ionotropic, kainate 1	5.18387	0	4.66816	4.31141	0	0.08112	2.83269									105651	Ppp1r3e	3.30961	2.74048
14806	ENSMUSG00000056073	Grik2	glutamate receptor, ionotropic, kainate 2 (beta 2)	8.03973	7.85652	9.08678	7.95385	6.47953	0.964362	7.88328									231225	Tapt1	21.1547	2.73911
14807	ENSMUSG00000001985	Grik3	glutamate receptor, ionotropic, kainate 3	-1.74946	-4.98808	-3.44848	-5.04006	-5.04813	0.786137	-4.05484									319520	Dusp4	80.7025	2.73841
14809	ENSMUSG00000003378	Grik5	glutamate receptor, ionotropic, kainate 5 (gamma 2)	1.81895	1.89342	2.20007	1.83791	1.8296	19.6763	1.91599									654801	Zfp784	2.64465	2.73793
14810	ENSMUSG00000026959	Grin1	glutamate receptor, ionotropic, NMDA1 (zeta 1)	0	0	0	0	0	0.153573	0									14605	Tsc22d3	14.4716	2.73725
14811	ENSMUSG00000059003	Grin2a	glutamate receptor, ionotropic, NMDA2A (epsilon 1)	0	0	0	0	0	0.113956	0									114142	Foxp2	0.0564334	2.73698
14812	ENSMUSG00000030209	Grin2b	glutamate receptor, ionotropic, NMDA2B (epsilon 2)	7.0948	6.48972	7.09252	7.40649	7.50571	0.0398839	7.11785									237542	Osbpl8	9.71013	2.73425
14813	ENSMUSG00000020734	Grin2c	glutamate receptor, ionotropic, NMDA2C (epsilon 3)	0	0	0	0	0	0.3767	0									18018	Nfatc1	5.93581	2.73373
14814	ENSMUSG00000002771	Grin2d	glutamate receptor, ionotropic, NMDA2D (epsilon 4)	-2.15801	0	0	-1.6664	-1.97238	0.372848	-1.15936									215789	Phactr2	1.29614	2.73301
14815	ENSMUSG00000024431	Nr3c1	nuclear receptor subfamily 3, group C, member 1	3.1532	3.44737	3.609	3.59974	2.66674	11.6214	3.29521									245269	Nim1k	7.05828	2.73295
14816	ENSMUSG00000019828	Grm1	glutamate receptor, metabotropic 1	0	0	0	0	0	0.0196195	0									665180	Clec2l	1.90222	2.73234
14823	ENSMUSG00000024211	Grm8	glutamate receptor, metabotropic 8	0	-3.65132	0	0	0	0.396169	-0.730263									50523	Lats2	11.1738	2.7323
14824	ENSMUSG00000034708	Grn	granulin	-0.525513	0	0	0	0	63.4704	-0.105103									212167	Gsap	0.620467	2.73153
14825	ENSMUSG00000029380	Cxcl1	chemokine (C-X-C motif) ligand 1	0	0	0	0	0	0.387568	0									56473	Fads2	235.196	2.72925
14827	ENSMUSG00000027248	Pdia3	protein disulfide isomerase associated 3	0	0	0	0.447217	0.713785	417.543	0.232201									104360	Isl2	1.57075	2.72767
14828	ENSMUSG00000026864	Hspa5	heat shock protein 5	-0.253973	-0.234289	-0.514822	0.568015	0.657336	450.042	0.0444535									11980	Atp8a1	4.5423	2.725
14829	ENSMUSG00000031364	Grpr	gastrin releasing peptide receptor	0	0	0	0	0	0.00143182	0									52662	Ldlrad4	11.6403	2.72429
14836	ENSMUSG00000021095	Gsc	goosecoid homeobox	0	3.16875	3.88198	0	0	3.48147	1.41015									259302	Srgap3	12.8888	2.72268
14840	ENSMUSG00000030206	Gsg1	germ cell associated 1	-7.60724	-7.60724	-7.60724	-7.60724	0	0.00316706	-6.08579									621976	Tmem170b	2.35031	2.72208
14841	ENSMUSG00000050107	Haspin	histone H3 associated protein kinase	-1.65676	-2.03291	-1.63498	-1.63483	-1.82539	7.40595	-1.75697									14697	Gnb5	11.1391	2.72158
14842	ENSMUSG00000053129	Gsx1	GS homeobox 1	0	0	2.73487	0	0	2.88112	0.546974									58227	Fam184b	0.759363	2.71802
14843	ENSMUSG00000035946	Gsx2	GS homeobox 2	0	0	0	0	0	0	0									107831	Adgrb1	14.0307	2.71689
14852	ENSMUSG00000062203	Gspt1	G1 to S phase transition 1	0	-0.175612	-0.200743	0.261911	0	54.4976	-0.0228888									72136	Chst14	12.182	2.71472
14853	ENSMUSG00000071723	Gspt2	G1 to S phase transition 2	0	0.500653	0	0.739291	0.471849	9.76523	0.342359									228598	Ebf4	1.54974	2.71296
14854	ENSMUSG00000027610	Gss	glutathione synthetase	0	-1.14729	-0.674304	0	0.576363	10.4502	-0.249047									21804	Tgfb1i1	5.08623	2.71291
14857	ENSMUSG00000074183	Gsta1	glutathione S-transferase, alpha 1 (Ya)	0	0	0	0	0	0.0141481	0									71779	43898	10.2684	2.71263
14858	ENSMUSG00000057933	Gsta2	glutathione S-transferase, alpha 2 (Yc2)	0	0	0	0	0	0.0226806	0									22129	Ttc3	43.9321	2.71211
14859	ENSMUSG00000025934	Gsta3	glutathione S-transferase, alpha 3	-5.04333	-6.26395	0	-5.70259	-5.72649	0.0486567	-4.54727									77446	Heg1	4.95225	2.7094
14860	ENSMUSG00000032348	Gsta4	glutathione S-transferase, alpha 4	-7.10027	-7.69154	-6.36864	-5.89022	-6.63705	4.55654	-6.73754									238205	Lrfn5	0.0282552	2.70932
14862	ENSMUSG00000058135	Gstm1	glutathione S-transferase, mu 1	-0.435822	1.35826	0	0.632795	0.719407	128.161	0.454927									100504714	Gm16793	0.0973247	2.70566
14863	ENSMUSG00000040562	Gstm2	glutathione S-transferase, mu 2	-7.83124	-7.18576	-7.0589	-5.71541	-6.20763	0.289139	-6.79979									17301	Foxd2	2.09072	2.70113
14864	ENSMUSG00000004038	Gstm3	glutathione S-transferase, mu 3	-7.72071	-7.16332	-7.93498	-7.25904	-6.33793	0.0866466	-7.2832									73836	Slc35b2	63.2535	2.70103
14865	ENSMUSG00000027890	Gstm4	glutathione S-transferase, mu 4	-2.67237	-5.15372	-9.98718	-3.21114	-9.57155	0.503108	-6.11919									14756	Gpld1	5.27788	2.69715
14866	ENSMUSG00000004032	Gstm5	glutathione S-transferase, mu 5	2.74127	3.40531	2.33561	2.80451	4.40634	38.1361	3.13861									78339	Ttyh3	84.8385	2.69406
14867	ENSMUSG00000068762	Gstm6	glutathione S-transferase, mu 6	-1.62892	-1.69549	-1.90332	0	-1.78274	1.72547	-1.40209									70797	Ankib1	18.5602	2.69351
14869	ENSMUSG00000038155	Gstp2	glutathione S-transferase, pi 2	-3.2571	-2.09937	-2.4693	-8.12339	-1.60206	4.19628	-3.51024									244954	Prss35	7.9806	2.69325
14870	ENSMUSG00000060803	Gstp1	glutathione S-transferase, pi 1	0	0.539876	0	0	1.10292	145.412	0.328558									17129	Smad5	29.4157	2.6909
14871	ENSMUSG00000001663	Gstt1	glutathione S-transferase, theta 1	1.26579	-1.01794	0	0	-3.87455	5.41724	-0.72534									19291	Purb	57.0488	2.68981
14872	ENSMUSG00000033318	Gstt2	glutathione S-transferase, theta 2	-5.36798	-5.46515	-4.29007	-5.56122	-6.59923	0.232298	-5.45673									12834	Col6a2	6.60985	2.68945
14873	ENSMUSG00000025068	Gsto1	glutathione S-transferase omega 1	0	0	-0.712051	-0.270663	0	59.9734	-0.196543									21385	Tbx2	1.83284	2.68833
14874	ENSMUSG00000021033	Gstz1	glutathione transferase zeta 1 (maleylacetoacetate isomerase)	0.656885	0.394175	1.05313	0.894572	1.17696	18.5713	0.835144									53601	Pcdh12	0.0180905	2.68538
14884	ENSMUSG00000006599	Gtf2h1	general transcription factor II H, polypeptide 1	-2.167	-1.76753	-2.23609	-2.46801	-2.06624	17.1591	-2.14097									212390	Klhl32	3.14539	2.68457
14885	ENSMUSG00000001524	Gtf2h4	general transcription factor II H, polypeptide 4	-0.708366	-0.921804	-1.18326	-0.690698	-0.593198	27.6493	-0.819464									100316810	Mir1894	1.36438	2.68344
14886	ENSMUSG00000060261	Gtf2i	general transcription factor II I	0.595203	0.960229	0.857366	0.867728	0.360512	125.675	0.728208									330737	5430403N17Rik	0.0417138	2.68212
14894	ENSMUSG00000031796	Cfap20	cilia and flagella associated protein 20	0	0	0	0	0	55.4503	0									110197	Dgkg	0.572767	2.67967
14897	ENSMUSG00000026219	Trip12	thyroid hormone receptor interactor 12	-2.14656	-1.83823	-2.04327	-1.50232	-2.15172	24.0962	-1.93642									93700	Pcdhgb2	2.1744	2.67924
14904	ENSMUSG00000042535	Gtpbp1	GTP binding protein 1	-0.313682	0	-0.323872	-0.362741	-0.585783	33.9104	-0.317216									226470	Zbtb41	6.1971	2.67826
14910	ENSMUSG00000086429	Gt(ROSA)26Sor	gene trap ROSA 26, Philippe Soriano	0	0	0	0	2.04969	1.4256	0.409937									67028	2610002M06Rik	5.6456	2.67623
14911	ENSMUSG00000030264	Thumpd3	THUMP domain containing 3	-1.05985	-0.643886	-0.889509	-0.305634	-0.484701	32.4362	-0.676717									223435	Trio	20.7331	2.67305
14912	ENSMUSG00000041309	Nkx6-2	NK6 homeobox 2	0	0	0	0	0	2.22168	0									67689	Aldh3b1	20.8507	2.67291
14913	ENSMUSG00000023982	Guca1a	guanylate cyclase activator 1a (retina)	0	0	-8.87247	-8.87247	-8.87247	0.0285114	-5.32348									319188	Hist1h2bp	0.181502	2.67128
14915	ENSMUSG00000023247	Guca2a	guanylate cyclase activator 2a (guanylin)	0	0	0	0	0	0	0									15931	Ids	4.95305	2.67102
14916	ENSMUSG00000032978	Guca2b	guanylate cyclase activator 2b (retina)	0	0	0	0	0	0	0									232016	Itprid1	0.0371361	2.66978
14917	ENSMUSG00000042638	Gucy2c	guanylate cyclase 2c	0	0	0	0	0	0.00141629	0									382111	Susd5	1.38899	2.66776
14918	ENSMUSG00000074003	Gucy2d	guanylate cyclase 2d	0	0	0	0	0	0	0									72930	Ppp2r2b	1.25174	2.6659
14919	ENSMUSG00000020890	Gucy2e	guanylate cyclase 2e	0	0	0	0	0	0.00441178	0									54608	Abhd2	43.0947	2.66436
14923	ENSMUSG00000020444	Guk1	guanylate kinase 1	-0.509303	-0.340497	-0.668976	-0.689009	0.467542	38.7556	-0.348049									67220	Plekho1	29.8524	2.66361
14924	ENSMUSG00000045095	Magi1	membrane associated guanylate kinase, WW and PDZ domain containing 1	1.29616	0.569813	1.1232	1.32655	0.838861	9.91056	1.03092									107566	Arl2bp	39.2398	2.66279
14933	ENSMUSG00000025059	Gk	glycerol kinase	1.25065	1.82154	1.96792	2.45186	2.13402	3.15521	1.9252									237711	Eml6	0.467418	2.66218
14934	ENSMUSG00000051839	Gypa	glycophorin A	0	0	0	0	0	0.0291364	0									227717	Qrfp	0.0426781	2.66167
14936	ENSMUSG00000003865	Gys1	glycogen synthase 1, muscle	-1.39695	-0.898888	-1.13857	-0.502436	-1.288	29.9197	-1.04497									12057	Opn1sw	0.0526228	2.65815
14938	ENSMUSG00000023132	Gzma	granzyme A	0	0	0	0	0	0	0									14007	Celf2	2.15843	2.65807
14939	ENSMUSG00000015437	Gzmb	granzyme B	0	0	0	0	0	0	0									79196	Osbpl5	4.77586	2.655
14940	ENSMUSG00000079186	Gzmc	granzyme C	0	0	0	0	0	0	0									414801	Itprip	13.7777	2.65499
14941	ENSMUSG00000059256	Gzmd	granzyme D	0	0	0	0	0	0	0									320736	Vstm4	0.824786	2.65495
14942	ENSMUSG00000022156	Gzme	granzyme E	0	0	0	0	0	0	0									208263	Tor1aip1	20.9684	2.65489
14943	ENSMUSG00000015441	Gzmf	granzyme F	0	0	0	0	0	0	0									320311	Rnf152	1.10157	2.65403
14944	ENSMUSG00000040284	Gzmg	granzyme G	0	0	0	0	0	0	0									30928	Zbtb18	9.67224	2.65128
14945	ENSMUSG00000042385	Gzmk	granzyme K	0	0	0	0	0	0	0									26611	Rcn2	74.5578	2.65123
14950	ENSMUSG00000019188	H13	histocompatibility 13	0.760272	0.954383	0	0	0.490697	4.73023	0.44107									226101	Myof	1.99891	2.65108
14955	ENSMUSG00000000031	H19	H19, imprinted maternally expressed transcript	0	0	0	0	0	0.168649	0									16155	Il10rb	5.51367	2.64783
14957	ENSMUSG00000052565	Hist1h1d	histone cluster 1, H1d	0	-1.75412	0	0	0	0.720757	-0.350825									76453	Prss23	3.34189	2.64661
14958	ENSMUSG00000096210	H1f0	H1 histone family, member 0	1.95547	1.77978	2.62636	1.31636	1.86388	107.125	1.90837									192651	Zfp286	2.09531	2.64641
14960	ENSMUSG00000036594	H2-Aa	histocompatibility 2, class II antigen A, alpha	0	0	0	0	6.23174	0.0316308	1.24635									545389	Cep170	19.2802	2.64611
14961	ENSMUSG00000073421	H2-Ab1	histocompatibility 2, class II antigen A, beta 1	0	0	0	0	0	2.15478	0									320678	Iffo1	9.31818	2.64402
14962	ENSMUSG00000090231	Cfb	complement factor B	0	0.998968	0	0	0	1.1434	0.199794									245527	Eda2r	11.5343	2.64243
14963	ENSMUSG00000073406	H2-Bl	histocompatibility 2, blastocyst	-8.77585	-8.77585	0	-8.77585	0	0.0426135	-5.26551									15395	Hoxa10	4.59143	2.63812
14964	ENSMUSG00000073411	H2-D1	histocompatibility 2, D region locus 1	1.22186	1.62771	3.42658	0	-0.441474	33.1907	1.16694									15937	Ier3	74.0657	2.63752
14969	ENSMUSG00000060586	H2-Eb1	histocompatibility 2, class II antigen E beta	-5.58526	-4.28734	0	0	0	0.182368	-1.97452									277360	Prex1	57.2492	2.63677
14972	ENSMUSG00000061232	H2-K1	histocompatibility 2, K1, K region	0.674436	0.347266	2.88274	0.770676	0.696279	51.8146	1.07428									16476	Jun	71.463	2.63614
14976	ENSMUSG00000024309	Pfdn6	prefoldin subunit 6	-0.926729	-1.54421	-1.854	-1.62553	-0.804359	88.7774	-1.35097									16784	Lamp2	42.8222	2.63423
14977	ENSMUSG00000024327	Slc39a7	solute carrier family 39 (zinc transporter), member 7	0.977127	0.737375	0.771392	1.07871	1.22292	97.0562	0.957505									209039	Tns2	15.5681	2.63229
14979	ENSMUSG00000073422	H2-Ke6	H2-K region expressed gene 6	2.16254	0.835586	1.79287	1.35093	2.37758	63.847	1.7039									75641	1700029I15Rik	0.406431	2.63055
14985	ENSMUSG00000024448	H2-M10.1	histocompatibility 2, M region locus 10.1	0	0	0	0	0	0	0									227210	Ccnyl1	25.5599	2.63049
14990	ENSMUSG00000016283	H2-M2	histocompatibility 2, M region locus 2	0	0	0	0	0	0	0									100504577	NA	0.388059	2.62706
14991	ENSMUSG00000016206	H2-M3	histocompatibility 2, M region locus 3	0	2.12148	2.58592	1.59684	2.09388	1.81694	1.67962									69274	Ctdspl	10.9563	2.62146
14997	ENSMUSG00000067201	H2-M9	histocompatibility 2, M region locus 9	0	0	0	0	0	0	0									66124	Josd2	70.7355	2.61943
14998	ENSMUSG00000037649	H2-DMa	histocompatibility 2, class II, locus DMa	1.47953	2.89378	2.14892	1.85723	2.06045	11.2992	2.08798									77015	Mpped2	16.4664	2.61836
14999	ENSMUSG00000079547	H2-DMb1	histocompatibility 2, class II, locus Mb1	-8.20704	0	0	0	0	0.0698816	-1.64141									26457	Slc27a1	34.3401	2.61765
15000	ENSMUSG00000037548	H2-DMb2	histocompatibility 2, class II, locus Mb2	0	0	0	0	0	0.00865932	0									216965	Taok1	12.9489	2.61628
15001	ENSMUSG00000024334	H2-Oa	histocompatibility 2, O region alpha locus	-9.25998	-9.25998	-9.25998	-9.25998	-7.05404	0.00119792	-8.81879									216238	Eea1	5.55943	2.61509
15002	ENSMUSG00000041538	H2-Ob	histocompatibility 2, O region beta locus	0	0	0	0	0	0	0									319817	Rc3h2	6.16376	2.6142
15004	NA	NA	NA	0	0	0	0	0	0	0									241327	Olfml2a	2.41269	2.61344
15006	ENSMUSG00000079507	H2-Q1	histocompatibility 2, Q region locus 1	0	0	7.3531	0	0	0.0458597	1.47062									66505	Zmynd11	37.0121	2.61334
15007	ENSMUSG00000067235	H2-Q10	histocompatibility 2, Q region locus 10	-3.46339	-5.07653	0	-5.10034	-3.52543	0.157849	-3.43314									14234	Foxc2	2.7677	2.61231
15013	ENSMUSG00000091705	H2-Q2	histocompatibility 2, Q region locus 2	0	0	0	-4.03105	0	0.135354	-0.806209									230603	Ttc39a	2.48828	2.61228
15015	ENSMUSG00000035929	H2-Q4	histocompatibility 2, Q region locus 4	0.725406	1.27461	3.60707	1.09499	0	12.9787	1.34042									56533	Rgs17	0.493498	2.61147
15018	ENSMUSG00000060550	H2-Q7	histocompatibility 2, Q region locus 7	2.52581	1.44412	3.34016	1.28724	2.31155	6.53583	2.18178									20503	Slc16a7	0.947008	2.60999
15024	ENSMUSG00000079491	H2-T10	histocompatibility 2, T region locus 10	-7.85678	0	0	0	0	0.0437376	-1.57136									53901	Rcan2	4.10244	2.60964
15039	ENSMUSG00000056116	H2-T22	histocompatibility 2, T region locus 22	0	3.87948	4.5952	2.57599	3.19645	4.14592	2.84943									13121	Cyp51	80.3793	2.60902
15040	ENSMUSG00000067212	H2-T23	histocompatibility 2, T region locus 23	2.92197	4.08347	6.22079	2.56571	1.47786	8.95026	3.45396									18679	Phka1	4.65813	2.60791
15042	ENSMUSG00000053835	H2-T24	histocompatibility 2, T region locus 24	0	0	1.59506	0	-1.58979	1.22257	0.00105412									67972	Atp2b1	44.8333	2.6046
15043	ENSMUSG00000054128	H2-T3	histocompatibility 2, T region locus 3	0	-8.22636	-6.35275	-8.22636	-6.59759	0.008359	-5.88061									66315	Senp7	1.83041	2.60442
15051	ENSMUSG00000056116	H2-T9	histocompatibility 2, T region locus 9	0	0	0	0	0	0.457006	0									74365	Lonrf3	2.04608	2.6019
15061	ENSMUSG00000039146	Ifi44l	interferon-induced protein 44 like	0	0	0	0	0	0.0293546	0									170729	Scrt1	1.96579	2.59891
15064	ENSMUSG00000026471	Mr1	major histocompatibility complex, class I-related	4.99713	5.43046	6.22889	6.88472	7.13241	0.64408	6.13472									98170	Tmem132a	64.4014	2.59758
15077	ENSMUSG00000093769	Hist2h3c1	histone cluster 2, H3c1	0	0	0	0	0	0.408651	0									74185	Gbe1	3.90189	2.59551
15078	ENSMUSG00000060743	H3f3a	H3 histone, family 3A	0	0	0	-0.357446	0.843343	102.038	0.0971793									74570	Zkscan1	8.08582	2.59518
15081	ENSMUSG00000016559	H3f3b	H3 histone, family 3B	0	0	0	0	0	0.112731	0									268354	Fam19a2	0.0279621	2.59308
15107	ENSMUSG00000027984	Hadh	hydroxyacyl-Coenzyme A dehydrogenase	0	0	-0.401246	0	0	72.4548	-0.0802491									320683	Zfp629	12.8893	2.59231
15108	ENSMUSG00000025260	Hsd17b10	hydroxysteroid (17-beta) dehydrogenase 10	0	0	0	-0.426059	0.698142	97.7063	0.0544165									56316	Ggcx	16.412	2.59205
15109	ENSMUSG00000020017	Hal	histidine ammonia lyase	-10.9184	-14.378	-12.4219	-14.378	-12.0366	0.00282994	-12.8266									626275	A930012L18Rik	0.0591277	2.59115
15110	ENSMUSG00000037335	Hand1	heart and neural crest derivatives expressed 1	-11.4756	-11.4756	-11.4756	-11.4756	-11.4756	0	-11.4756									50500	Ttpa	3.36551	2.59102
15111	ENSMUSG00000038193	Hand2	heart and neural crest derivatives expressed 2	3.12368	3.82923	1.72142	2.60707	-1.81998	2.29417	1.89228									16561	Kif1b	12.5731	2.58829
15112	ENSMUSG00000027261	Hao1	hydroxyacid oxidase 1, liver	-7.41756	-7.41756	0	0	-7.41756	0.00435847	-4.45054									213027	Evi5l	10.3739	2.58797
15114	ENSMUSG00000006930	Hap1	huntingtin-associated protein 1	-2.44758	-3.37776	-1.34749	-2.99839	-4.67491	4.30917	-2.96923									331392	Gm5124	1.24542	2.58682
15115	ENSMUSG00000001380	Hars	histidyl-tRNA synthetase	-0.280654	-0.601022	-0.649884	-0.163682	0	84.8572	-0.339049									13385	Dlg4	25.8851	2.58489
15116	ENSMUSG00000003665	Has1	hyaluronan synthase 1	0	0	0	0	0	0.0192204	0									66816	Thap2	12.4691	2.58434
15117	ENSMUSG00000022367	Has2	hyaluronan synthase 2	0	0	2.58546	0	-2.89576	0.292969	-0.06206									327744	E130307A14Rik	3.53998	2.58351
15118	ENSMUSG00000031910	Has3	hyaluronan synthase 3	0	0	0	0	0	0.23513	0									208292	Zfp871	10.357	2.58182
15122	ENSMUSG00000069919	Hba-a1	hemoglobin alpha, adult chain 1	0	0	0	0	0	0	0									64451	Dip2a	12.4858	2.58092
15126	ENSMUSG00000055609	Hba-x	hemoglobin X, alpha-like embryonic chain in Hba complex	0	0	0	0	0	0	0									68755	Cgrrf1	18.1846	2.57794
15129	ENSMUSG00000052305	Hbb-b1	hemoglobin, beta adult major chain	0	0	0	0	0	0	0									110637	Grik4	1.17776	2.5756
15132	ENSMUSG00000052217	Hbb-bh1	hemoglobin Z, beta-like embryonic chain	0	0	0	0	0	0	0									69981	Tmem30a	39.7591	2.57397
15135	ENSMUSG00000052187	Hbb-y	hemoglobin Y, beta-like embryonic chain	0	0	0	0	0	0	0									104625	Cnot6	39.171	2.57297
15139	ENSMUSG00000026874	Hc	hemolytic complement	0	0	0	0	0	0.00949472	0									18190	Nrxn2	29.9078	2.57264
15159	ENSMUSG00000031352	Hccs	holocytochrome c synthetase	0.768123	0.679172	0.642218	1.00694	1.20258	18.4246	0.859808									209683	Ttc28	5.96975	2.56854
15160	ENSMUSG00000022766	Serpind1	serine (or cysteine) peptidase inhibitor, clade D, member 1	0	0	0	0	0	0.00803439	0									56195	Ptbp2	25.7362	2.56852
15161	ENSMUSG00000031386	Hcfc1	host cell factor C1	-0.677613	0	-0.706284	-0.471835	-1.35543	52.1081	-0.642232									94284	Ugt1a6a	0.523061	2.56805
15162	ENSMUSG00000003283	Hck	hemopoietic cell kinase	-10.3454	-13.0899	-13.0899	-9.06766	-8.67359	0.00794699	-10.8533									229681	St7l	7.50021	2.56762
15163	ENSMUSG00000022831	Hcls1	hematopoietic cell specific Lyn substrate 1	0	0	0	0	0	0.0101402	0									223254	Farp1	23.5109	2.56694
15165	ENSMUSG00000021730	Hcn1	hyperpolarization-activated, cyclic nucleotide-gated K+ 1	0	0	0	0	0	0.018389	0									20203	S100b	7.00816	2.56671
15166	ENSMUSG00000020331	Hcn2	hyperpolarization-activated, cyclic nucleotide-gated K+ 2	-2.21812	-1.32947	-1.61679	-2.38353	-2.15397	1.99063	-1.94038									72007	Fndc3b	14.5478	2.56548
15168	ENSMUSG00000028051	Hcn3	hyperpolarization-activated, cyclic nucleotide-gated K+ 3	0	0	1.28332	0	0	2.19989	0.256664									76561	Snx7	6.12839	2.56327
15170	ENSMUSG00000004266	Ptpn6	protein tyrosine phosphatase, non-receptor type 6	-7.27474	-9.5676	-5.57637	-5.28876	-6.90242	0.348844	-6.92198									112405	Egln1	30.5427	2.56324
15171	ENSMUSG00000045471	Hcrt	hypocretin	0	0	0	0	0	0.0064552	0									230868	Igsf21	25.311	2.56262
15182	ENSMUSG00000019777	Hdac2	histone deacetylase 2	0.37264	0.182601	0	0.316088	0.699258	152.067	0.314117									68026	Pclaf	85.2699	2.56208
15183	ENSMUSG00000024454	Hdac3	histone deacetylase 3	0	-0.213099	0	0	0.288689	47.217	0.015118									67622	Mxra7	40.3735	2.5606
15184	ENSMUSG00000008855	Hdac5	histone deacetylase 5	0	0	0	0	0.282267	21.4411	0.0564533									242291	Impad1	28.8419	2.55973
15185	ENSMUSG00000031161	Hdac6	histone deacetylase 6	-2.24962	-2.16572	-1.99808	-1.54981	-2.3348	10.3127	-2.0596									30944	Zfp354c	9.05752	2.55825
15186	ENSMUSG00000027360	Hdc	histidine decarboxylase	0	-5.25729	0	0	0	0.0859053	-1.05146									326618	Tpm4	174.37	2.55788
15191	ENSMUSG00000004897	Hdgf	hepatoma-derived growth factor	-0.839518	-0.529707	-1.07548	-1.34962	-0.927426	246.578	-0.94435									68337	Crip2	413.002	2.55677
15192	ENSMUSG00000045835	Hdgfl1	hepatoma derived growth factor-like 1	0	0	0	0	0	0.001157	0									69188	Kmt2e	9.35983	2.55628
15193	ENSMUSG00000002833	Hdgfl2	HDGF like 2	-0.657984	-0.733622	-0.867424	-0.610707	-0.543865	44.9887	-0.68272									106522	Pkdcc	14.8733	2.55588
15194	ENSMUSG00000029104	Htt	huntingtin	0	0	0	0.498969	-0.675279	5.90542	-0.035262									14284	Fosl2	2.11878	2.55583
15199	ENSMUSG00000042770	Hebp1	heme binding protein 1	-1.87777	-1.43718	-1.76055	-1.62206	0	3.14268	-1.33951									15561	Htr3a	3.11912	2.55499
15200	ENSMUSG00000024486	Hbegf	heparin-binding EGF-like growth factor	-0.796381	-2.06076	-1.8957	-0.380871	-0.703236	8.38057	-1.16739									67041	Oxct1	64.1361	2.55236
15201	ENSMUSG00000025001	Hells	helicase, lymphoid specific	-2.82512	-2.52273	-2.56737	-2.28019	-2.48228	27.0755	-2.53554									72937	NA	1.95867	2.55091
15202	ENSMUSG00000068600	Gml2	glycosylphosphatidylinositol anchored molecule like 2	0	0	0	0	0	0	0									80985	Trim44	37.6781	2.54912
15203	ENSMUSG00000031209	Heph	hephaestin	0	0	0	0	0	0.00843352	0									72446	Prr5l	6.84267	2.5489
15204	ENSMUSG00000030451	Herc2	HECT and RLD domain containing E3 ubiquitin protein ligase 2	0	0	0	1.19708	0	4.80373	0.239415									381820	Smim10l1	28.2066	2.54847
15205	ENSMUSG00000022528	Hes1	hes family bHLH transcription factor 1	0	0.890549	0.329358	0.780893	-0.433999	39.7305	0.31336									66729	Ankrd61	0.077144	2.54798
15206	ENSMUSG00000028940	Hes2	hes family bHLH transcription factor 2	-8.36968	-8.36968	-8.36968	-8.36968	-8.36968	0	-8.36968									54201	Zfp316	5.12545	2.5435
15207	ENSMUSG00000028946	Hes3	hes family bHLH transcription factor 3	-8.79556	-8.79556	-6.69568	-6.13415	-7.16893	0.00260999	-7.51798									53322	Nucb2	4.56638	2.54218
15208	ENSMUSG00000048001	Hes5	hes family bHLH transcription factor 5	2.06572	0	2.52916	4.22644	0	3.24368	1.76426									20698	Sphk1	2.60139	2.5393
15209	ENSMUSG00000040726	Hesx1	homeobox gene expressed in ES cells	-11.1898	-11.1898	-11.1898	-11.1898	-11.1898	0	-11.1898									78808	Stxbp5	2.09525	2.53897
15211	ENSMUSG00000025232	Hexa	hexosaminidase A	0.807787	1.73687	1.01211	1.38313	1.25478	60.8211	1.23894									272031	Plppr1	0.63801	2.53885
15212	ENSMUSG00000021665	Hexb	hexosaminidase B	-0.808989	0	0	0.418965	0	22.9957	-0.0780049									56741	Igdcc4	17.6512	2.53875
15213	ENSMUSG00000040289	Hey1	hairy/enhancer-of-split related with YRPW motif 1	1.90846	1.48244	2.14508	3.30115	0.640991	6.59863	1.89562									75677	Cldn22	0.0960199	2.53768
15214	ENSMUSG00000019789	Hey2	hairy/enhancer-of-split related with YRPW motif 2	-3.0014	0	0	0	0	0.276671	-0.60028									217700	Acot6	1.26827	2.53711
15216	ENSMUSG00000006611	Hfe	hemochromatosis	0	0	0	0	0	1.02456	0									16517	Kcnj16	1.13548	2.53342
15218	ENSMUSG00000002057	Foxn1	forkhead box N1	0	0	0	0	0	0	0									243897	Ggn	1.55242	2.53104
15220	ENSMUSG00000038415	Foxq1	forkhead box Q1	0	0	0	0	0	0.0597223	0									12846	Comt	28.6586	2.53064
15221	ENSMUSG00000067261	Foxd3	forkhead box D3	-14.2857	-14.0887	-11.9224	-15.5574	-15.5574	0.00259946	-14.2823									242620	Dmrta2	10.7119	2.52577
15223	ENSMUSG00000034227	Foxj1	forkhead box J1	0	-1.16854	0	0	0.716393	8.22993	-0.0904303									16950	Loxl3	4.22627	2.52462
15227	ENSMUSG00000042812	Foxf1	forkhead box F1	9.74251	9.23537	10.2845	7.67105	8.90378	13.1552	9.16744									218454	Lhfpl2	3.43894	2.52292
15228	ENSMUSG00000020950	Foxg1	forkhead box G1	-9.88558	-6.45046	0	-6.39735	-9.88558	0.0644793	-6.52379									81703	Jdp2	13.6887	2.52199
15229	ENSMUSG00000078302	Foxd1	forkhead box D1	0	0	0	0	0	0.120748	0									30951	Cbx8	9.3083	2.52173
15233	ENSMUSG00000022821	Hgd	homogentisate 1, 2-dioxygenase	0	0	0	0	0	0.0198237	0									228356	1110051M20Rik	18.1727	2.52069
15234	ENSMUSG00000028864	Hgf	hepatocyte growth factor	0	0	0	0	0	0.0147134	0									68094	Smarcc2	42.3723	2.52046
15235	ENSMUSG00000032591	Mst1	macrophage stimulating 1 (hepatocyte growth factor-like)	0	-8.34388	-8.34388	0	0	0.0164693	-3.33755									69938	Scrn1	52.6802	2.51991
15239	ENSMUSG00000025793	Hgs	HGF-regulated tyrosine kinase substrate	0.228706	0.477433	0	0	-0.278522	54.3721	0.0855234									27494	Amot	3.36559	2.51927
15242	ENSMUSG00000024986	Hhex	hematopoietically expressed homeobox	-0.935124	0	0	-0.788406	-0.707312	4.57679	-0.486168									70638	Fam189a1	1.55651	2.51395
15245	ENSMUSG00000064325	Hhip	Hedgehog-interacting protein	5.90903	6.06682	7.34383	7.40608	7.08546	3.44353	6.76224									100302648	Gm11944	3.35363	2.51355
15247	ENSMUSG00000089911	Mfsd14a	major facilitator superfamily domain containing 14A	0	0	0	0	0	18.3842	0									319880	Tmcc3	6.7725	2.51278
15248	ENSMUSG00000043099	Hic1	hypermethylated in cancer 1	1.54059	1.03533	0	1.48323	0	2.44707	0.81183									108760	Galnt16	10.8894	2.5121
15251	ENSMUSG00000021109	Hif1a	hypoxia inducible factor 1, alpha subunit	0.884201	1.2878	1.00806	1.35624	0.849943	50.805	1.07725									94190	Ophn1	4.35993	2.51151
15254	ENSMUSG00000020267	Hint1	histidine triad nucleotide binding protein 1	-0.298404	0	-0.322913	-0.71873	0.607054	478.279	-0.146598									71778	Klhl5	18.9089	2.50931
15257	ENSMUSG00000008730	Hipk1	homeodomain interacting protein kinase 1	1.49707	1.68447	1.79383	1.51359	1.20807	16.864	1.53941									17974	Nck2	31.7494	2.50776
15258	ENSMUSG00000061436	Hipk2	homeodomain interacting protein kinase 2	1.0148	1.6056	1.75421	0.784008	0	5.90247	1.03172									210789	Tbc1d4	7.53931	2.50684
15259	ENSMUSG00000027177	Hipk3	homeodomain interacting protein kinase 3	2.09846	2.17079	2.17589	1.97252	2.26038	4.41931	2.13561									215653	Rassf2	11.9143	2.50569
15260	ENSMUSG00000022702	Hira	histone cell cycle regulator	-0.481704	-0.282805	-0.501616	-0.709912	-0.692468	20.1564	-0.533701									109205	Sobp	2.43647	2.50553
15267	ENSMUSG00000064220	Hist2h2aa1	histone cluster 2, H2aa1	0	0	0	0	0	0.85585	0									140481	Man2a2	17.7792	2.50443
15270	ENSMUSG00000049932	H2afx	H2A histone family, member X	0	-1.21577	-0.423362	-0.853998	-0.306855	265.862	-0.559997									77041	Arsk	5.0481	2.50116
15273	ENSMUSG00000015501	Hivep2	human immunodeficiency virus type I enhancer binding protein 2	3.1227	3.47043	3.73643	3.38549	1.55257	1.70641	3.05352									51801	Ramp1	2.43706	2.50019
15275	ENSMUSG00000037012	Hk1	hexokinase 1	0.244621	0.677872	1.07894	1.37507	0.657664	58.236	0.806834									226844	Flvcr1	2.52417	2.49621
15277	ENSMUSG00000000628	Hk2	hexokinase 2	-2.58756	-1.61808	-1.97802	-1.27067	-2.64717	17.067	-2.0203									19128	Pros1	19.6007	2.49598
15278	ENSMUSG00000026492	Tfb2m	transcription factor B2, mitochondrial	0.48557	0.89284	0.41199	0	0.842585	7.1963	0.526597									242083	Ppm1l	8.50329	2.49389
15284	ENSMUSG00000039377	Hlx	H2.0-like homeobox	7.47071	8.31955	7.12441	7.0768	7.10048	68.377	7.41839									241528	Lrrc55	0.116232	2.49375
15285	ENSMUSG00000001566	Mnx1	motor neuron and pancreas homeobox 1	0	0	0	0	0	0.453455	0									14062	F2r	37.4977	2.49295
15288	ENSMUSG00000032126	Hmbs	hydroxymethylbilane synthase	-0.378444	-0.806721	-0.576456	-0.935296	0	34.2631	-0.539383									227377	Farp2	2.42837	2.49291
[truncated: 25,181 more rows]

## Sheet: Fig 2 - NPC differentiation
Geneid	Gene.Symbol	DEGs (FDR<0.01) for NPC differentiation referenced to NPC					Fig 2b MA-Plot for SPONT differentiation										Fig2c PCA						Heatmap Fig 2d									Heatmap Fig 2h							Top 2000 most unique genes used to generate Heatmap Fig 2h & Supplementary Fig. 2d
		Spont	CNTF	IGF	1%FBS			FPKM	Up	Down	Unchanged	Astrocyte	Oligo	NPC			Sample	PC1	PC2						Spont	CNTF	IGF	1%FBS						Spont	CNTF	IGF	1%FBS		Geneid	Gene.Symbol	Spont	CNTF	IGF	1%FBS	NPC	Difference measure
11287	Pzp	0	0	0	0			1.09546	9.95409								Spont	219.891	35.8355				Astrocyte Gene Panel	Number of values	429	429	429	429				Astrocyte gene panel of genes on Top 2000 most different	Number of values	78	78	78	78		18292	Sebox	0	7.84094	0	7.2958	0	30.8186
11298	Aanat	0	0	0	0			1.49185	9.87743								CNTF	220.222	-39.6877																				77288	9430021M05Rik	7.20993	0	7.37426	0	0	29.3327
11302	Aatk	0	0	1.42787	0			0.763265	9.78084								IGF	234.682	-53.7593					Minimum	-7.53064	-7.24005	-7.24005	-5.48514					Minimum	-7.53064	-7.24005	-7.24005	-5.48514		14343	Fut1	-7.03244	-7.03244	0	0	0	28.1298
11303	Abca1	3.19116	3.18265	2.87731	3.3171			0.480085	9.6636								1%FBS	214.256	88.6979					25% Percentile	0	0	0	0					25% Percentile	0	0	0	0		70835	Prss22	0	7.59336	0	5.30438	0	28.0845
11304	Abca4	-1.22699	-1.2555	-1.03994	-1.31582			0.555258	9.63196								NPC	0	0					Median	1.26677	0.957472	1.21903	1.3394					Median	2.02833	1.37471	2.37006	3.33258		628900	Serpina3i	0	7.22303	0	5.77094	0	27.44
11305	Abca2	2.17591	1.80028	1.9761	1.68682			72.8095	9.61023															75% Percentile	3.11874	2.97815	3.21941	3.55133					75% Percentile	3.83843	3.4116	3.62659	4.66855		13070	Cyp11a1	0	6.88641	0	6.748	0	27.4072
11306	Abcb7	-0.888918	-1.32576	-1.34765	-0.668318		Gpr17	304.709					9.52205					PC1	PC2					Maximum	8.85748	9.02453	9.55447	9.37593					Maximum	8.85748	8.88547	9.55447	9.26734		19668	Rbpjl	5.85147	0	7.09598	0	0	27.1394
11307	Abcg1	0	0	0	0			24.595	9.14056								Eigenvalue	7949.76	2684.68					Range	16.3881	16.2646	16.7945	14.8611					Range	16.3881	16.1255	16.7945	14.7525		170571	Cntnap4	0	-8.98452	-2.30228	-2.45979	0	27.1111
11308	Abi1	0	0	0	0.540001			0.858319	8.94997								Variability (%)	56.7151	19.153																				80797	Clca3a2	0	5.0525	0	7.31618	0	27.001
11350	Abl1	-0.370525	-0.626112	-0.776585	-0.667643			0.463932	8.93929								Cumulative %	56.7151	75.8682					95% CI of median									95% CI of median						11657	Alb	0	7.08809	5.31297	0	0	26.5772
11352	Abl2	-0.764458	-1.30317	-1.2243	-0.899122		Pla2g7	427.102				8.89182												Actual confidence level	95.754255%	95.754255%	95.754255%	95.754255%					Actual confidence level	96.921350%	96.921350%	96.921350%	96.921350%		225004	Pcare	0	6.65719	0	6.44807	0	26.4196
11354	Scgb1b27	0	0	0	0			4.2125	8.86179															Lower confidence limit	0.849548	0.650783	0.893137	1.07706					Lower confidence limit	1.58423	0	1.70405	2.11211		19892	Rpe65	0	5.94975	5.04751	8.36351	0	25.9928
11363	Acadl	0.589867	0.549144	0.708022	0.670351			77.0755	8.80075															Upper confidence limit	1.58423	1.31136	1.59074	1.72044					Upper confidence limit	2.79235	1.89152	2.6991	4.01452		14058	F10	0	0	0	8.65802	0	25.9741
11364	Acadm	0.359944	0.502345	0.58658	0.587447			0.114803	8.76018																														546546	Serpina3h	0	6.65222	0	5.95585	0	25.9125
11370	Acadvl	0.901891	0.922473	1.20936	1.07708		Hes5	125.673				8.7466												Mean	1.66976	1.44973	1.70733	1.94241					Mean	2.00535	1.39417	2.13101	2.90763		14064	F2rl2	0	-7.13764	0	-4.41786	0	25.8308
11409	Acads	-0.515338	-0.551345	0	-0.415575			1.28314	8.63401															Std. Deviation	2.4837	2.58511	2.56041	2.52991					Std. Deviation	3.05878	3.18559	3.1042	2.94275		234072	Adprhl1	6.70463	0	8.29669	6.00606	0	25.5887
11416	Slc33a1	-0.299346	-0.3552	-0.319911	0			0.480608	8.53202															Std. Error of Mean	0.119914	0.12481	0.123618	0.122145					Std. Error of Mean	0.346339	0.360697	0.351481	0.333201		140498	Rxfp2	0	0	5.0493	6.84081	0	25.5717
11418	Asic2	0	0	0	0			0.844127	8.5214																														11923	Neurod4	6.20409	6.41341	0	0	0	25.4443
11419	Asic1	1.59002	0.993399	1.39301	1.29845			1.29667	8.51809															Lower 95% CI of mean	1.43406	1.20441	1.46436	1.70233					Lower 95% CI of mean	1.3157	0.675929	1.43112	2.24414		22403	Ccn5	0	6.58763	0	5.64078	0	25.4037
11421	Ace	-1.54495	-2.61064	-1.20255	0			1.7972	8.5074															Upper 95% CI of mean	1.90545	1.69505	1.9503	2.18249					Upper 95% CI of mean	2.695	2.11241	2.8309	3.57112		100126226	Krt83	0	6.52492	5.64391	0	0	25.2187
11423	Ache	-1.82033	-2.26402	-2.15852	-1.93025		Padi2	143.222				8.48474																											208994	Fam83b	5.7949	0	0	6.36557	0	24.8916
11425	Apoc4	0	0	0	0			4.68194	8.47203															Skewness	0.356549	0.480085	0.470188	0.580143					Skewness	-0.460067	0.0184725	-0.281943	-0.133282		624855	Cks1brt	-6.21469	0	-6.21469	0	0	24.8588
11426	Macf1	0	0	0	0			6.29704	8.37716															Kurtosis	0.801077	0.740547	0.671218	0.315958					Kurtosis	1.13893	0.462491	0.905597	-0.0551017		20209	Saa2	0	5.91497	5.05989	7.99796	0	24.8489
11428	Aco1	0	-0.299363	-0.277501	0			21.2545	8.35795																														56643	Slc15a1	-6.28217	1.96544	0	0	0	24.7428
11429	Aco2	0.763762	0	0.875279	0.865374			0.302266	8.35302														Oligo Gene Panel	Number of values	112	112	112	112				Reactivity gene panel of genes on Top 2000 most different	Number of values	40	40	40	40		12096	Bglap	5.93188	0	6.9701	7.86793	0	24.642
11430	Acox1	2.54949	2.46324	2.56919	2.71827			0.215473	8.33598																														100041724	Gm15217	6.73039	0	8.19605	6.76396	0	24.6217
11431	Acp1	-0.742171	-0.587808	-0.408638	-0.582724		Ntsr2	232.527				8.33213												Minimum	-5.23314	-5.09991	-5.44835	-5.43088					Minimum	-5.76436	-5.07394	-3.74974	-5.76436		387229	Mir99a	6.20549	0	5.87913	0	0	24.4956
11432	Acp2	0.423795	0.221695	0.291326	0.269888		Mmmd2	451.936				8.32131												25% Percentile	0	0	0	0					25% Percentile	-2.83047	0	-2.02502	-1.42084		12051	Bcl3	0	7.29272	2.27706	4.88255	0	24.4836
11433	Acp5	0	0	0	0			68.152	8.3048															Median	1.20504	0.701191	1.33594	0.751099					Median	0	1.52502	0	0.748113		16516	Kcnj15	-7.59084	-4.33495	-6.00369	0	0	24.4413
11434	Acr	0	0	0	0			2.7907	8.22112															75% Percentile	3.74627	3.58942	4.20439	3.61007					75% Percentile	2.28334	4.91105	3.12134	4.34123		16665	Krt15	0	6.21864	5.5818	0	0	24.2377
11435	Chrna1	0	0	0	0			0.748903	8.1594															Maximum	9.49218	7.63088	9.53703	9.51361					Maximum	4.504	7.5668	5.56247	6.22872		268756	Gulo	6.23389	0	5.44305	0	0	24.1447
11438	Chrna4	-0.472476	-1.18034	-1.00448	0			0.472501	8.13737															Range	14.7253	12.7308	14.9854	14.9445					Range	10.2684	12.6407	9.31221	11.9931		77705	Cstdc2	7.05521	0	7.81427	7.63693	0	24.0245
11440	Chrna6	0	0	0	0			0.137966	8.12501																														72608	2700069I18Rik	0	0	6.23792	5.2961	0	24.0098
11441	Chrna7	0	-1.12724	-1.67088	0		Rnase1	75.8864				8.03189												95% CI of median									95% CI of median						16427	Itih4	2.08964	7.33069	0	4.05491	0	23.9573
11443	Chrnb1	0	1.18682	0	0			2.97885	8.01608															Actual confidence level	95.326493%	95.326493%	95.326493%	95.326493%					Actual confidence level	96.152269%	96.152269%	96.152269%	96.152269%		20339	Sele	-5.97136	0	0	-5.97136	0	23.8855
11444	Chrnb2	2.13594	2.22356	1.95491	1.96331			1.2993	8.00139															Lower confidence limit	0.320178	0	0.782184	0					Lower confidence limit	-2.01095	0	0	0		53313	Atp2a3	-7.51481	-5.0049	-3.74093	0	0	23.8084
11447	Chrnd	0	0	0	0			2.43129	7.93477															Upper confidence limit	1.83061	1.90924	2.3154	1.68251					Upper confidence limit	0.831873	4.1456	2.33914	3.74716		104158	Ces1d	5.4891	0	4.40378	7.56384	0	23.7768
11448	Chrne	0	0	0	0			0.867916	7.9065																														100040792	Gm11627	5.7105	0	5.94874	0	0	23.5567
11449	Chrng	0	0	0	0		Apoe	9949.85				7.89343												Mean	1.75873	1.50703	2.00185	1.62146					Mean	-0.284764	2.02006	0.584297	1.20981		14233	Foxi1	0	7.84181	0	0	0	23.5254
11450	Adipoq	0	0	0	0			0.062137	7.86656															Std. Deviation	2.89207	2.66445	3.22738	2.8003					Std. Deviation	2.98808	3.20597	2.69284	3.33028		245650	Gucy2f	7.00844	0	7.37297	5.71091	0	23.4164
11451	Acrv1	0	0	0	0			0.080171	7.86081															Std. Error of Mean	0.273275	0.251767	0.304958	0.264603					Std. Error of Mean	0.472457	0.506909	0.425775	0.526564		106952	Arap3	-5.85192	-5.85192	0	0	0	23.4077
11459	Acta1	0	1.62038	0	0			2.75213	7.74616																														170745	Xpnpep2	-5.85015	-5.85015	0	0	0	23.4006
11461	Actb	0	0.207667	0	-0.344939			1.3965	7.72832															Lower 95% CI of mean	1.21722	1.00814	1.39756	1.09714					Lower 95% CI of mean	-1.2404	0.994743	-0.276915	0.14473		69409	1700021N21Rik	0	0	5.60882	5.90429	0	23.3217
11464	Actc1	5.40206	6.47198	3.36321	3.58429			0.545965	7.62577															Upper 95% CI of mean	2.30024	2.00592	2.60615	2.14579					Upper 95% CI of mean	0.670871	3.04538	1.44551	2.27488		245827	Fat2	5.8438	0	5.78226	0	0	23.3137
11465	Actg1	-0.352458	-0.351574	-0.260732	-0.585949			0.114731	7.62335																				0.396481										381073	Npw	-5.82837	0	0	-5.82837	0	23.3135
11468	Actg2	0	0	0	0			0.437237	7.60659															Skewness	0.288328	0.17883		0.235534	0.359984				Skewness	-0.0771022	-0.00296721	0.168288	-0.184962		18198	Musk	0	5.35505	0	5.97409	0	23.2773
11470	Actl7a	0	0	0	0			0.464969	7.58782															Kurtosis	0.0665516	-0.10208		-0.136955					Kurtosis	-1.02793	-0.983229	-1.18145	-1.02711		18506	Pax4	7.30149	0	7.66329	7.01971	0	23.2717
11471	Actl7b	0	0	0	0		Ndrg2	2244.43				7.58192																											100038636	B230344G16Rik	0	4.82438	6.1482	0	0	23.269
11472	Actn2	0	-4.97487	0	0			0.485613	7.57465														Neuron Gene Panel	Number of values	211	211	211	211				EMT gene panel of genes on Top 2000 most different	Number of values	49	49	49	49		71884	Chit1	5.03249	0	0	6.06897	0	23.2394
11474	Actn3	2.21497	1.97355	1.93223	1.58742			0.145459	7.56849																														100041749	Speer4f2	5.50872	5.2169	0	7.61149	0	23.1263
11475	Acta2	0	0	0	3.9859			1.16329	7.56409															Minimum	-5.3085	-6.85261	-5.59509	-6.81439					Minimum	-4.77097	-3.59497	-4.72985	-3.73851		12945	Dmbt1	0	0	5.63911	5.81076	0	23.0714
11477	Acvr1	-0.609315	-0.480862	-0.83234	-0.439967			0.87875	7.55757															25% Percentile	0	0	0	0					25% Percentile	-1.89739	0	-1.49113	0		98365	Slamf9	-5.76436	0	0	-5.76436	0	23.0574
11479	Acvr1b	1.3953	1.96039	1.01119	1.97176		Gfap	1935.15				7.54995												Median	0	0	0	0					Median	0	0	0	1.79684		381628	Adgrf3	5.75371	5.67263	0	0	0	22.9338
11480	Acvr2a	0	-0.740982	-0.977452	0			0.255377	7.54671															75% Percentile	1.44402	1.11429	1.55664	1.2927					75% Percentile	1.02776	2.93923	0.843237	3.83708		114652	Ly6g5c	-5.73191	-5.73191	0	0	0	22.9276
11481	Acvr2b	0.973563	0.7582	0	0			0.43892	7.54493															Maximum	9.57765	8.94987	8.35422	9.44017					Maximum	6.12583	7.53301	5.36775	6.38708		666105	Gm7932	0	5.73825	0	5.71133	0	22.9261
11482	Acvrl1	-3.01692	-2.54917	-3.80426	-2.89417			12.4406	7.53859															Range	14.8861	15.8025	13.9493	16.2546					Range	10.8968	11.128	10.0976	10.1256		54426	Hgfac	5.86752	5.29922	0	0	0	22.9018
11484	Aspa	0	0	0	0			0.107509	7.52724																														100503593	-	5.65127	4.99425	7.41129	0	0	22.8909
11486	Ada	-2.25071	-1.44701	-1.64085	-2.34275			0.142389	7.52717															95% CI of median									95% CI of median						69060	Pnlip	-5.79876	-7.37813	0	-5.06295	0	22.8702
11487	Adam10	-0.846669	-1.02693	-1.52981	-0.530383			0.133602	7.52585															Actual confidence level	96.135665%	96.135665%	96.135665%	96.135665%					Actual confidence level	95.561584%	95.561584%	95.561584%	95.561584%		14767	Nmur1	5.54953	0	5.73442	0	0	22.7528
11488	Adam11	3.92174	1.78297	4.2781	3.71504			0.386849	7.5153															Lower confidence limit	0	0	0	0					Lower confidence limit	-0.97633	0	-0.97998	0.686141		328845	Acsbg2	0	0	5.7071	5.59156	0	22.7129
11489	Adam12	-5.85212	-5.08964	-6.09526	-4.93349			0.183596	7.49662															Upper confidence limit	0.343202	0	0.46965	0					Upper confidence limit	0	0	0	2.81287		67640	4930465K10Rik	0	-6.06582	-4.4685	0	0	22.666
11490	Adam15	1.02969	1.55486	1.10786	1.44704			0.775591	7.48896																														71473	8430423G03Rik	6.23538	6.70709	7.37649	0	0	22.6012
11491	Adam17	-0.613722	-0.918795	-0.943197	-0.520239			11.6465	7.48422															Mean	0.678497	0.498039	0.689532	0.647011					Mean	-0.183589	0.929611	-0.133656	1.78022		100504069	Gm15915	-5.64107	0	-5.64107	0	0	22.5643
11492	Adam19	-2.83154	-2.14692	-3.68274	-3.19601			0.677845	7.46381															Std. Deviation	2.00828	1.96753	2.11372	1.98602					Std. Deviation	2.44515	2.79261	2.25015	2.50675		319476	Lrtm1	0	7.51286	0	0	0	22.5386
11495	Adam2	0	0	0	0			32.151	7.45816															Std. Error of Mean	0.138256	0.13545	0.145514	0.136724					Std. Error of Mean	0.349308	0.398945	0.32145	0.358107		229933	Clca2	-5.61536	0	-5.61536	0	0	22.4614
11496	Adam22	1.90672	1.29672	1.72345	1.78363			12.3031	7.41446																														791265	Gm9984	0	-6.19185	-3.85233	0	0	22.4279
11497	Adam3	0	0	0	0			0.26087	7.41289															Lower 95% CI of mean	0.40595	0.231022	0.402676	0.377485					Lower 95% CI of mean	-0.88592	0.127479	-0.779975	1.0602		72609	2700070H01Rik	0	-5.5952	0	-5.5952	0	22.3808
11498	Adam4	0	0	0	0			0.284983	7.39922															Upper 95% CI of mean	0.951044	0.765056	0.976387	0.916538					Upper 95% CI of mean	0.518741	1.73174	0.512664	2.50024		57276	Vsig2	-5.58775	0	-5.58775	0	0	22.351
11499	Adam5	0	1.12728	0.719588	0			2.65408	7.37277																														14178	Fgf7	0	5.48673	0	5.60216	0	22.2932
11500	Adam7	0	0	0	0			0.645644	7.35906															Skewness	0.851211	0.634148	0.707038	0.850148					Skewness	0.375187	0.646728	0.49921	-0.190433		100862098	-	0	5.80176	0	4.88553	0	22.2908
11501	Adam8	0	0	0	0			15.6937	7.34382															Kurtosis	3.56742	4.20171	2.30557	3.58743					Kurtosis	0.218936	-0.17138	0.503283	-0.617462		78600	Pde6h	0	0	5.79165	4.90854	0	22.2835
11502	Adam9	0	0	-0.948404	0			0.206251	7.32621																														67405	Nts	-4.34695	0	0	-5.96616	0	22.2454
11504	Adamts1	-1.22677	0	-1.20219	0			0.335655	7.31971														NPC Gene Panel	Number of values	32	32	32	32											23832	Xcr1	0	7.40097	0	0	0	22.2029
11512	Adcy6	-0.71712	-0.667338	-1.04384	-0.671205			1.37983	7.31216																														13082	Cyp26a1	0	5.20211	0	5.61354	0	22.0427
11513	Adcy7	0	0	0	0			0.854827	7.30549															Minimum	-6.44697	-5.42388	-5.92068	-6.13835											13214	Defb1	-2.95854	0	-3.84436	2.49111	0	21.965
11514	Adcy8	6.46822	4.07449	6.15517	5.82344			2.21722	7.28211															25% Percentile	-3.56253	-2.95056	-3.21518	-3.48662											319819	4932435O22Rik	5.74881	0	7.28974	5.65462	0	21.9634
11515	Adcy9	0.703179	0	0	1.17789			0.171847	7.26032															Median	-2.83583	-1.60758	-2.4175	-2.53864											329562	A530013C23Rik	0	0	4.83665	5.70091	0	21.9394
11516	Adcyap1	0	0	0	0			25.0831	7.25114															75% Percentile	-0.80703	-1.01151	-1.05815	-1.06432											208258	Ankrd33	0	5.74184	4.70908	0	0	21.9346
11517	Adcyap1r1	3.73557	3.2151	3.2209	3.6639			0.715789	7.24006															Maximum	0	0	0	0											13983	Esr2	-5.47709	0	0	-5.47709	0	21.9084
11518	Add1	0.65375	0.607617	0.441541	0.811769			0.121185	7.22897															Range	6.44697	5.42388	5.92068	6.13835											69542	2300002M23Rik	5.225	12.1933	5.50864	6.46634	0	21.8627
11519	Add2	1.29597	0.857093	0	0.960356			0.551279	7.22295																														270004	Foxi2	0	0	5.55697	5.14345	0	21.8144
11520	Plin2	0.621438	1.7076	1.25849	2.08238			10.2438	7.16514															95% CI of median															78416	Rnase6	5.47798	0	5.35725	0	0	21.7912
11522	Adh1	0	0	0	0			228.906	7.13776															Actual confidence level	97.993839%	97.993839%	97.993839%	97.993839%											223672	Apol9a	0	0	-5.43492	-5.43492	0	21.7397
11529	Adh7	0	0	0	0			0.744822	7.13036															Lower confidence limit	-3.44731	-2.32008	-3.0233	-3.07556											71738	Mamdc2	-7.24005	-7.24005	-7.24005	0	0	21.7202
11532	Adh5	0	0	0.249409	0			0.146312	7.12858															Upper confidence limit	-1.39769	-1.25981	-1.35168	-1.31412											386463	Cdsn	2.58804	9.27242	3.03074	4.6832	0	21.7056
11534	Adk	-0.435469	0	-0.290892	0.721272			0.198607	7.10361																														12012	Baat	0	-5.4192	0	-5.4192	0	21.6768
11535	Adm	0	0	0	0			2.15843	7.0994															Mean	-2.55526	-2.12798	-2.43635	-2.55296											239410	A930017M01Rik	-5.41505	0	0	-5.41505	0	21.6602
11536	Gpr182	0	0	0	0			0.575148	7.0976															Std. Deviation	1.78906	1.65605	1.51682	1.69325											12819	Col15a1	2.38093	4.10994	0	6.56127	0	21.4128
11537	Cfd	0	0	0	0			0.356695	7.0755															Std. Error of Mean	0.316264	0.29275	0.268138	0.299328											100043147	Gm4262	-7.12728	0	0	0	0	21.3818
11538	Adnp	-0.266577	-0.538741	-0.729497	-0.25979			16.9777	7.05472																														76117	Arhgap15	0	6.82225	5.11776	5.96103	0	21.31
11539	Adora1	2.19589	2.39276	2.58517	2.47525			0.497766	7.04195															Lower 95% CI of mean	-3.20028	-2.72505	-2.98323	-3.16344											83672	Sytl3	0	-5.72272	-4.10871	0	0	21.2769
11540	Adora2a	-0.829862	-1.17218	-0.626217	-1.23841			0.022693	7.03142															Upper 95% CI of mean	-1.91023	-1.53091	-1.88948	-1.94247											12957	Cryba1	0	0	7.08391	0	0	21.2517
11541	Adora2b	0.791914	0	1.27517	1.41139			134.589	7.01545																														108043	Chrnb3	-5.30878	0	-5.30878	0	0	21.2351
11542	Adora3	0	0	0	0			0.108633	7.00809															Skewness	-0.329769	-0.791884	-0.385557	-0.466794											74090	Paqr5	0	4.9215	0	5.42715	0	21.2029
11544	Adprh	0	0	0.268307	0			11.1515	7.00014															Kurtosis	-0.677909	-0.457177	-0.381782	-0.528011											100504696	-	-3.98368	-6.29347	-6.29347	0	0	21.1902
11545	Parp1	-0.8964	-0.986319	-0.965816	-1.06873			0.094026	6.97066																														100503040	Gm19522	4.76631	0	0	5.47417	0	21.1888
11546	Parp2	-0.705005	-0.582183	-0.699061	-0.832429			1.23836	6.96885																														12796	Camp	0	5.20082	5.31145	0	0	21.1352
11548	Adra1b	-1.00252	0	-0.956764	0.828299			0.105446	6.94507																														69338	1700003D09Rik	5.31515	0	5.15122	0	0	21.0967
11549	Adra1a	7.51387	7.77075	7.84415	7.33474			10.2402	6.92418																														319970	B230323A14Rik	4.6716	5.42269	0	0	0	20.9397
11550	Adra1d	3.22517	5.3539	4.10237	4.77004			0.252524	6.90752																														394435	Ugt1a6b	4.63598	0	0	5.40651	0	20.8555
11551	Adra2a	5.66334	5.50086	6.15915	6.71815			5.34212	6.90378																														634650	Gbp11	0	5.20673	5.21358	0	0	20.8475
11552	Adra2b	-3.79146	-3.81889	-2.71904	-2.21394			79.5147	6.90017																														142681	Slc34a3	0	5.45679	6.79296	4.99459	0	20.8411
11553	Adra2c	2.01529	2.34222	2.36313	1.38356			0.04758	6.9																														57260	Ltb4r2	-6.93702	-6.93702	-6.93702	0	0	20.811
11554	Adrb1	0	0	0	0			0.173364	6.89645																														100861684	-	0	6.91706	0	0	0	20.7512
11555	Adrb2	0.892267	0	1.04031	0			0.029029	6.88271																														100042802	AI463229	-6.37899	0	-6.37899	-4.81745	0	20.6985
11556	Adrb3	0	0	0	0			184.518	6.8759																														16522	Kcnj6	5.58508	0	6.12696	6.71607	0	20.6901
11564	Adsl	-1.22949	-1.20357	-1.1332	-1.08399			183.201	6.83868																														234673	Ces2e	-6.12159	0	-3.79705	-6.12159	0	20.6893
11565	Adssl1	1.45411	0	2.18515	1.31016			0.060167	6.82678																														100038358	Gm10857	0	0	0	-6.87298	0	20.6189
11566	Adss	-0.870426	-0.631133	-0.963583	-0.443194			8.15292	6.8261																														69121	Chrdl2	4.38599	6.71748	3.95553	0	0	20.5829
11567	Avil	1.71208	2.28531	2.19549	1.1762		C1ql1	158.113					6.82247																										12097	Bglap2	3.69684	0	4.76882	6.48557	0	20.5287
11568	Aebp1	0	0	0.7641	0			0.498974	6.81679																														100503147	Gm13293	2.78703	6.06379	0	5.10852	0	20.5129
11569	Aebp2	-0.586138	-0.83792	-0.893822	-0.615966			0.350355	6.79548																														328695	Ftdc1	4.29527	0	5.10595	6.55863	0	20.4866
11571	Crisp1	0	0	0	0			1.45845	6.78179																														100039805	D5Ertd605e	0	-6.81269	0	0	0	20.4381
11572	Crisp3	0	0	0	0			14.8487	6.7679																														18094	Nkx2-9	-4.48477	0	0	-5.30596	0	20.4026
11576	Afp	0	0	0	0			24.2258	6.76299																														624245	Speer4e	0	5.03945	0	5.10865	0	20.3654
11593	Aga	0	0	0	0			0.275906	6.74999																														93732	Acox2	0	5.9635	3.4714	5.9234	0	20.3425
11595	Acan	0	0	2.61216	2.62145			70.1367	6.74908																														69430	1700048O20Rik	0	6.75895	0	0	0	20.2768
11596	Ager	0	1.54244	1.18252	0			0.692383	6.74567																														503491	Defa24	0	0	-5.06672	-5.06672	0	20.2669
11600	Angpt1	2.46695	4.5641	2.19083	3.72019			2.43301	6.74541																														239852	Zpld1	6.33669	0	5.99799	6.63994	0	20.2585
11601	Angpt2	-5.80107	-4.68045	-5.36288	-3.00668			0.134493	6.7345																														69665	Upk3bl	0	0	4.88017	5.1154	0	20.2264
11602	Angpt4	-2.09097	-2.49733	-1.8605	0			0.079573	6.7285																														71868	Thegl	0	6.38232	5.8381	6.54284	0	20.1728
11603	Agrn	1.16843	0.850801	0.571611	0.775588			10.1394	6.72009																														69671	Tmem52	4.61632	0	5.60121	6.39519	0	20.1705
11604	Agrp	0	0	0	0		Agt	1140.82				6.71698																											100503021	Gm19510	0	6.70579	0	0	0	20.1174
11605	Gla	-0.742488	0	-0.606791	-0.608031			0.246428	6.70892																														232016	Itprid1	-5.38223	0	0	-3.86611	0	20.0128
11606	Agt	6.68284	5.74765	7.14486	6.61241			7.91993	6.69469																														66175	Mustn1	0	5.64523	0	2.96445	0	19.9001
11607	Agtr1a	0	3.19337	0	2.4043			12.1566	6.69362																														381715	4930572O03Rik	0	3.95305	0	5.31347	0	19.8935
11608	Agtr1b	0	0	0	0			0.023686	6.68935																														329581	Birc7	6.36339	0	6.00976	5.25739	0	19.8425
11609	Agtr2	-12.9186	-9.05672	-10.5865	-8.05082			50.5554	6.68443																														14460	Gata1	0	6.58685	0	0	0	19.7605
11610	Agtrap	0.802608	1.01145	1.06224	0.793418			10.2651	6.68085																														16819	Lcn2	0	5.08035	0	4.47494	0	19.716
11611	Agxt	0	0	0	0			0.51622	6.66213																														408028	Arhgap20os	-4.91881	0	-4.91881	0	0	19.6752
11614	Nr0b1	-6.26504	-6.90579	-8.17025	-6.97543			0.077307	6.64098																														382864	Colq	0	-6.32667	-4.31423	-4.92874	0	19.5945
11622	Ahr	0	3.30947	0	1.94953			7.29793	6.63919																														100312956	Pate3	0	-4.89476	0	-4.89476	0	19.579
11624	Ahrr	-2.63403	-2.13436	-1.5109	-1.90484			44.3821	6.62638																														12623	Ces1g	0	0	0	6.51545	0	19.5463
11625	Ahsg	0	0	0	0			0.034169	6.61955																														17180	Matn1	4.59566	0	6.21063	5.44738	0	19.4836
11628	Aicda	0	0	0	0		Ttyh1	523.831				6.61798																											56843	Trpm5	4.65929	0	4.9344	0	0	19.4625
11629	Aif1	0	0	0	0			0.409042	6.61318																														70839	P2ry12	-3.69787	0	-5.24334	0	0	19.4279
11630	Crybg1	-0.721382	0	-0.680784	0			1.94103	6.58543																														213436	Rtl3	0	0	-6.46425	0	0	19.3927
11632	Aip	-0.60666	-0.391368	-0.277864	-0.647208			170.242	6.56486																														329731	Tafa3	4.1409	0	0	5.08185	0	19.3864
11634	Aire	0	0	0	0			6.94115	6.55235																														666474	Gm13167	0	0	-6.45587	0	0	19.3676
11636	Ak1	-2.34036	-1.56117	-1.78658	-1.66619			21.1912	6.54685																														16867	Lhcgr	6.05474	0	6.37244	6.26048	0	19.3231
11637	Ak2	-0.797053	-0.382759	-0.425331	-0.630696			9.25332	6.53415																														234564	Ces1f	6.36502	0	6.1351	5.99318	0	19.237
11639	Ak4	0	-0.410644	0	0			7.32113	6.5311																														12790	Cnga3	-6.40717	-6.40717	0	-6.40717	0	19.2215
11640	Akap1	-0.424987	-0.700847	-0.624786	-0.576127			0.045108	6.52815																														22364	Vpreb3	0	6.08035	3.97041	4.92789	0	19.1985
11641	Akap2; Pakap	-1.12542	-1.19251	-1.69659	-0.801352			1.50239	6.52448																														193322	Oog1	0	6.38445	0	0	0	19.1533
11642	Akap3	0	0	0	0			0.359138	6.52207																														665037	Gm7457	-5.07669	0	-3.84926	0	0	19.0793
11643	Akap4	0	0	0	0			2.70748	6.51221																														320309	1520401A03Rik	0	6.35827	0	0	0	19.0748
11647	Alpl	0	-2.35363	0	0			19.2194	6.50049																														319750	A230009B12Rik	0	0	6.35646	0	0	19.0694
11648	Akp3	0	0	0	0			1.94896	6.49865																														78335	2810030D12Rik	5.8424	0	6.33438	5.78014	0	19.0654
11650	Alppl2	0	0	0	0			2.94361	6.48759																														381836	Sbk2	4.76304	0	0	4.74739	0	19.0365
11651	Akt1	-0.289107	-0.263351	-0.274151	-0.564652			3.8304	6.48623																														192201	Wfdc15b	0	5.97323	5.53794	6.19809	0	19.0295
11652	Akt2	0	0	0	0			1.28242	6.45198																														67330	1700047M11Rik	3.71392	3.79753	6.31215	0	0	19.0201
11655	Alas1	0	0	0	0			14.1165	6.43412																														67855	Asprv1	6.14072	0	6.16913	5.63473	0	19.0134
11656	Alas2	0	0	0	0			0.931042	6.42325																														12391	Cav3	0	4.11682	0	4.96482	0	19.0113
11657	Alb	0	7.08809	5.31297	0			0.820849	6.39736																														13479	Dpep1	0	0	0	6.3344	0	19.0032
11658	Alcam	2.8703	0.848929	2.26524	2.36908			0.693342	6.39536																														21953	Tnni2	0	5.00328	0	3.95364	0	18.9635
11666	Abcd1	1.32849	1.27348	1.19502	1.25984			0.075404	6.38521																														100040294	Gm2694	0	6.13974	4.87372	5.31762	0	18.8631
11668	Aldh1a1	5.96431	5.69012	6.85941	7.97195			0.061855	6.38219																														231293	Cwh43	5.77907	0	6.23772	5.66343	0	18.8288
11669	Aldh2	0.280042	-0.223244	0.398496	0.427157			3.6978	6.37864																														403205	Agr3	6.22766	0	0	0	0	18.683
11670	Aldh3a1	5.36417	3.72934	5.1333	4.36342			2.17289	6.37023																														21943	Tnfsf11	0	4.58487	0	4.68582	0	18.6423
11671	Aldh3a2	1.31686	1.13048	1.36213	1.53026			0.414381	6.36032																														13172	Dbx1	0	6.21351	0	0	0	18.6405
11674	Aldoa	-0.384391	0	0	0			0.05501	6.36019																														83556	Tex16	0	-3.95714	-4.89109	0	0	18.6304
11676	Aldoc	2.61595	2.4762	2.64071	2.46705			288.194	6.36009																														378425	Nlrp12	0	0	0	-6.19867	0	18.596
11677	Akr1b3	-0.664727	-0.530217	-0.404384	-0.649005			76.8483	6.35368																														74400	Zfp819	0	-6.16412	0	0	0	18.4924
11682	Alk	0	0	0	0			3.70824	6.32037																														22637	Zap70	0	5.88946	4.52748	5.30684	0	18.4477
11684	Alox12	0	0	0	0			1.2215	6.31846																														100042178	Prdm16os	5.74925	0	6.04133	5.42619	0	18.447
11685	Alox12e	0	0	0	0			2.96326	6.30418																														17879	Myh1	4.41957	0	5.85429	5.27534	0	18.4186
11686	Alox12b	0	0	0	0			0.052079	6.29951																														215929	Mfsd4b1	6.12447	0	5.66874	5.63318	0	18.409
11687	Alox15	0	0	0	0		Gpr37l1	138.811					6.29042																										100504577	-	0	-4.43462	-4.51211	-6.11042	0	18.4088
11688	Alox8	0	0	0	0			3.89693	6.27588																														20451	St8sia3	4.47502	0	4.63632	0	0	18.384
11689	Alox5	0	0	0	-4.00513			5.43098	6.27311																														320297	A830009L08Rik	0	6.12543	0	0	0	18.3763
11690	Alox5ap	0	0	0	0			0.20745	6.26919																														72789	Veph1	0	0	0	6.10959	0	18.3288
11692	Gfer	-0.998947	-0.961803	-0.856449	-0.931535			18.6416	6.26543																														75469	Spata19	4.93724	5.31088	5.98424	0	0	18.3264
11694	Alx3	0	0	0	0			16.5524	6.26214																														19824	Trim10	0	6.07451	0	0	0	18.2235
11695	Alx4	-0.688256	-0.523283	-1.11062	-0.392766			0.058452	6.25593																														101320	Dyrk4	0	5.95576	3.17384	3.49556	0	18.189
11698	Ambn	0	0	0	0			0.112229	6.25212																														19132	Prph	0	6.0262	2.19057	2.10241	0	18.1667
11699	Ambp	0	0	0	0			1.9039	6.25066																														12950	Hapln1	0	-4.42549	-4.5801	0	0	18.1658
11702	Amd1	0	0	0	0			0.160712	6.25028																														18407	Orm3	4.39494	5.87345	3.85705	0	0	18.1582
11704	Amelx	0	0	0	0			0.091505	6.24669																														553095	Gm17750	0	6.03752	0	0	0	18.1126
11705	Amh	0	0	0	0			0.224091	6.23897																														68395	LOC68395	0	-4.7655	0	-3.77036	0	18.0669
11717	Ampd3	5.95634	4.78984	5.25625	5.75366			1.98894	6.22696																														320718	Slc26a9	-5.9987	-5.9987	-5.9987	0	0	17.9961
11720	Mat1a	0	0	0	0			2.46403	6.22592																														170732	Trhr2	0	0	5.99546	0	0	17.9864
11722	Amy1	2.66597	2.72773	3.42619	0			0.038423	6.22511																														228770	Rspo4	-5.98978	0	0	0	0	17.9693
11727	Ang	-2.33448	0	0	0			0.08186	6.22457																														100504710	Nat8f6	5.86373	5.75558	0	5.38166	0	17.9651
11731	Ang2	0	0	0	0			12.9598	6.22117																														100042514	Sprr2a3	0	5.98758	0	0	0	17.9627
11732	Ank	1.6757	2.046	1.92654	2.78468			2.21067	6.20752																														71760	Etnppl	3.24907	0	0	4.90246	0	17.9565
11733	Ank1	0	-0.707645	-0.508185	0			174.562	6.20499																														100503014	Gm19505	0	0	-4.43746	-4.50444	0	17.9508
11735	Ank3	0	0	0	0			1.21731	6.2014																														71920	Epgn	0	0	0	-5.97643	0	17.9293
11736	Ankfy1	0	-0.404909	-0.479053	0			0.227534	6.18356																														22144	Tuba3a	-4.65401	0	0	-3.94711	0	17.9091
11737	Anp32a	-0.430791	-0.458988	0	-0.564737			0.033419	6.18186																														94191	Adarb2	5.95853	0	0	0	0	17.8756
11739	Slc25a4	0	0	0	0			0.440935	6.17075																														12891	Cpne6	5.07003	0	5.56211	3.89135	0	17.865
11740	Slc25a5	-1.14245	-1.47207	-1.02943	-1.13351			0.081191	6.16668																														20293	Ccl12	-5.95472	-5.95472	0	-5.95472	0	17.8642
11744	Anxa11	0	0	0	1.51832			137.465	6.16064																														100502764	Gm16617	-4.46917	0	-4.43478	0	0	17.8423
11745	Anxa3	-1.49076	0	0	0			1.60938	6.15324																														20739	Spta1	0	0	0	5.94735	0	17.8421
11746	Anxa4	0.825676	1.57022	1.32811	1.257		Sox10	16.0696					6.1483																										242248	Bank1	4.98384	4.78833	0	5.88048	0	17.837
11747	Anxa5	0.623795	1.11593	0.706233	1.4322			0.045858	6.14642																														14170	Fgf15	0	0	-3.80044	-4.6715	0	17.815
11749	Anxa6	-0.780479	-0.552056	-0.579219	0			4.36138	6.14557																														56745	C1qtnf1	-4.28099	1.03531	-3.55905	-1.7109	0	17.797
11750	Anxa7	1.49416	1.85742	1.88099	2.08836			0.118997	6.12859																														11806	Apoa1	0	0	0	-5.92649	0	17.7795
11752	Anxa8	0	3.29759	0	0			7.56974	6.10968																														327860	Gm11961	0	-5.87286	-3.52225	-3.62628	0	17.7226
11754	Aoc3	0	0	0	0			0.045962	6.08068																														243764	Chrm2	0	-5.90077	0	0	0	17.7023
11757	Prdx3	-0.706778	-0.667527	-0.421673	-0.306087			1.18999	6.05766																														15207	Hes3	0	5.88881	0	0	0	17.6664
11758	Prdx6	2.47816	2.95208	3.11135	3.54058			0.143901	6.04647																														230959	Ajap1	-3.81581	0	0	-4.61014	0	17.6462
11761	Aox1	0	-1.08241	-0.834386	0			57.7799	6.03378																														326623	Tnfsf15	-5.87358	-5.87358	0	-5.87358	0	17.6207
11764	Ap1b1	0.677591	0.581711	0.605595	0.705917			0.47775	6.02299																														672284	Nkx1-1	5.8708	0	0	0	0	17.6124
11765	Ap1g1	0	-0.566991	-0.539009	0			17.9706	5.99524																														69585	Hjv	-4.61227	0	-3.54249	-5.50391	0	17.5815
11766	Ap1g2	-1.50859	-1.03655	-0.923706	-1.41089			18.1471	5.98664																														629141	Gm9999	-5.85095	-5.85095	0	-5.85095	0	17.5529
11767	Ap1m1	0	0	0	-0.422604			0.019986	5.98156																														13120	Cyp4b1	4.72807	9.57766	3.989	3.97773	0	17.5389
11768	Ap1m2	0	0	0	0			125.547	5.98068																														11922	Neurod6	0	5.83196	0	0	0	17.4959
11769	Ap1s1	0	0.384981	0.430938	0			21.9521	5.97972																														100502920	Gm16998	0	5.8213	5.61983	5.61062	0	17.4731
11770	Fabp4	0	0	0	3.46189			0.12213	5.97476																														100504320	Gm20169	5.23628	5.5965	5.69693	0	0	17.451
11771	Ap2a1	0.445163	0.368025	0.47153	0.354656			97.1647	5.97455																														73707	Gucy2g	0	5.81455	0	0	0	17.4437
11772	Ap2a2	0.426169	0.360031	0.313343	0.453885			0.329917	5.96718																														22229	Ucp3	5.2235	4.84583	0	5.67842	0	17.4129
11773	Ap2m1	0.404338	0.465371	0.58019	0.441644			19.421	5.96453																														66779	4933432I09Rik	0	5.60747	5.62786	5.07922	0	17.4118
11774	Ap3b1	0	0	0	0			0.122502	5.95866																														13492	Drd5	5.80002	0	0	0	0	17.4
11775	Ap3b2	3.42157	3.75636	3.55229	3.59264			0.031733	5.95688																														278679	Apol7b	0	0	5.79794	0	0	17.3938
11776	Ap3d1	0.706018	0.568092	0.594206	0.665673			1.67472	5.95647																														20497	Slc12a3	0	0	4.22293	4.38008	0	17.3632
11777	Ap3s1	-0.410238	0	0	0			12.9522	5.95416																														245423	Gm364	0	0	0	-5.78439	0	17.3532
11778	Ap3s2	0.343258	0.342494	0.372586	0.237433			0.170944	5.95318																														100303739	Gm10844	0	0	5.78109	0	0	17.3433
11781	Ap4m1	0	0	-0.575731	-0.578276			11.0531	5.95159																														75953	Samd7	0	0	0	5.77813	0	17.3344
11782	Ap4s1	0	0	0.372628	0			1.2034	5.94464																														72361	Ces2g	0	0	0	-5.773	0	17.319
11783	Apaf1	-1.19644	-1.3182	-1.68198	-1.34004			0.054269	5.94399																														70357	Kcnip1	5.48747	0	4.82779	3.99074	0	17.2995
11784	Apba2	1.36817	1.84907	1.43061	1.43045			28.3133	5.94136																														13107	Cyp2f2	0	0	0	5.76265	0	17.2879
11785	Apbb1	1.36709	1.42172	1.5263	1.28062			8.69001	5.9406																														229277	Stoml3	0	5.69465	5.13956	5.3401	0	17.2845
11787	Apbb2	-1.01666	-0.715944	-1.36363	-0.911548			0.023948	5.93128																														243385	Gprin3	0	-5.759	0	0	0	17.277
11789	Apc	0	-0.716364	-0.753588	0			1.54982	5.91461																														16668	Krt18	0	5.74445	0	0	0	17.2334
11790	Speg	1.15662	0.976295	1.49847	1.05704			0.203129	5.909																														20537	Slc5a1	0	0	0	-5.74434	0	17.233
11792	Apex1	-0.791862	-0.855555	-0.856137	-0.950975			0.046288	5.90739																														272428	Acsm5	0	0	3.16163	4.68392	0	17.2134
11793	Atg5	-0.654737	-0.631997	-0.511999	-0.511115			0.020307	5.90488																														21816	Tgm1	0	2.39606	2.33914	5.71709	0	17.2082
11796	Birc3	-2.70865	0	-2.63605	0			1.70892	5.89606																														69453	Prss56	-5.73212	0	0	0	0	17.1963
11797	Birc2	0.567037	0.39484	0.634676	0.543588			10.6963	5.89455																														68764	Cdhr3	0	0	0	-5.73161	0	17.1948
11798	Xiap	0	-0.75215	-0.783072	0			0.048702	5.89083																														22353	Vip	0	4.38997	0	4.01737	0	17.1873
11799	Birc5	-3.49529	-2.09382	-3.02253	-3.08733			0.080364	5.88902																														12562	Cdh5	-4.32911	-4.18747	0	0	0	17.1748
11800	Api5	-0.880841	-1.01282	-1.06678	-0.787281			28.5378	5.88631																														14934	Gypa	0	-5.71979	0	0	0	17.1594
11801	Cd5l	0	0	0	0			0.0737	5.88587																														100861625	-	0	0	0	-5.71691	0	17.1507
11803	Aplp1	3.25892	3.2072	3.92495	2.56421			17.2846	5.88119																														230590	Zyg11a	-5.69396	-5.69396	-5.69396	0	0	17.0819
11804	Aplp2	-0.438685	-0.471803	-0.748518	-0.559043			0.040913	5.87096																														328957	9330117O12Rik	0	0	0	5.68777	0	17.0633
11806	Apoa1	0	0	0	-5.92649			0.01	5.86662																														77866	E130102H24Rik	4.27545	0	4.22731	0	0	17.0537
11807	Apoa2	-2.08132	-1.12818	-1.59665	-1.67932			0.128379	5.8645																														100861910	-	0	5.68014	0	0	0	17.0404
11808	Apoa4	0	0	0	0			3.30439	5.86177																														16424	Itih1	0	5.67823	0	0	0	17.0347
11810	Apobec1	-0.746632	0.806254	0	0.919657			0.416344	5.85062																														207596	Thsd4	3.23104	0	4.59757	0	0	17.0238
11811	Apobec2	-1.17111	0	0	0			0.517865	5.84627																														378700	Bpifb3	-5.67235	0	-5.67235	-5.67235	0	17.017
11812	Apoc1	4.2815	4.73293	4.95824	4.7904			1.2031	5.82565																														100861682	-	5.02278	5.18046	5.60874	0	0	16.9839
11813	Apoc2	3.48106	2.86438	3.5056	4.27727			0.034673	5.81996																														56872	Pate4	0	0	0	-5.65191	0	16.9557
11814	Apoc3	0	0	0	0			0.029813	5.8114																														18997	Pou4f2	-5.26797	-4.40856	0	-5.36418	0	16.9519
11815	Apod	0	0	0	0			0.035311	5.80047																														14089	Fap	0	0	0	5.64839	0	16.9452
11816	Apoe	7.85833	7.89621	8.41724	8.15752			0.240954	5.79702																														11827	Aqp2	5.64664	0	0	0	0	16.9399
11818	Apoh	4.62618	4.78045	5.02499	5.18629			0.476252	5.79432																														170738	Kcnh7	3.24323	4.56153	0	0	0	16.9278
11819	Nr2f2	0.827571	0.526845	0.472342	0.480029			3.35695	5.79425																														217328	Myo15b	0	-5.63923	0	0	0	16.9177
11820	App	0	-0.425743	0	0			0.030341	5.77424																														70894	Efcab3	0	0	5.63233	0	0	16.897
11821	Aprt	0.385187	0.498608	0.747857	0			0.026323	5.77367																														270150	Ccdc153	0	4.52146	0	3.33207	0	16.8965
11826	Aqp1	0	0	0.989728	0			1.2299	5.7728																														56863	Cldn9	0	5.01101	2.62795	4.47221	0	16.8773
11827	Aqp2	5.64664	0	0	0			0.415343	5.77063																														76415	Fam187b	0	5.23592	5.50846	4.912	0	16.8493
11828	Aqp3	0	0	0	0			1.29891	5.76612																														22635	Zan	0	-5.61239	0	0	0	16.8372
11829	Aqp4	5.92446	6.87032	6.12714	7.08863			0.03857	5.76555																														74702	4930517E11Rik	5.59645	0	0	0	0	16.7894
11830	Aqp5	1.51398	3.45692	2.16916	0.975612			0.027227	5.7649																														625243	Gm6567	0	5.59361	0	0	0	16.7808
11831	Aqp6	0	0	0	0		Mt2	1015.89				5.74082																											16369	Irs3	0	0	0	5.59078	0	16.7723
11832	Aqp7	0	0	0	0			0.135874	5.73625																														77383	C030029H02Rik	0	0	0	-5.58342	0	16.7503
11833	Aqp8	0	0	0	0		Plp1	99.4643					5.70803																										69496	Dydc1	0	5.58088	0	0	0	16.7426
11834	Aqr	0	0	-0.498409	0			28.6034	5.69647																														19773	Rln1	-5.04228	-1.66472	-3.27484	0	0	16.737
11835	Ar	0	0	0	0			0.076256	5.68974																														620779	Gm12695	0	0	0	5.57839	0	16.7352
11836	Araf	0.207005	0.282637	0.487533	0.253997			0.045944	5.68746																														100040667	Gm2895	-5.06854	0	-5.06854	-3.55217	0	16.722
11837	Rplp0	-1.10907	-0.788061	-0.646065	-0.914812			0.095569	5.68668																														22788	Zp3	4.96017	0	5.20905	5.48762	0	16.7117
11838	Arc	-5.78556	-6.24508	-5.19086	-4.38887			21.5647	5.67551																														14544	Gda	-2.74445	-3.89889	-7.75248	-5.55145	0	16.6766
11839	Areg	-2.62669	-2.92605	-1.31369	-3.73851			0.123462	5.67532																														240690	St18	4.36702	0	5.27255	3.51147	0	16.6732
11840	Arf1	-0.842958	-0.773264	-0.738555	-0.817101			0.179069	5.66182																														71121	4933407I18Rik	5.42315	5.40437	0	5.5381	0	16.6331
11841	Arf2	0.884648	1.07902	1.00907	1.04357			11.453	5.6422																														67638	4930483J18Rik	0	0	0	-5.53606	0	16.6082
11842	Arf3	0.421401	0.280762	0	0.469148			1.95845	5.64001																														71030	4933403O08Rik	-5.53516	-5.53516	-5.53516	0	0	16.6055
11843	Arf4	-0.546554	-0.576616	-0.469586	-0.541721			7.64223	5.63854																														258837	Olfr545	0	5.52902	0	0	0	16.5871
11844	Arf5	0	0.411419	0.685575	0			13.4279	5.61627																														171506	H1f8	0	0	0	5.51231	0	16.5369
11845	Arf6	-0.705002	-0.742315	-0.632271	-0.685977			0.057663	5.61531																														16770	Lalba	-8.30764	-8.30764	-5.96963	-3.5817	0	16.5158
11846	Arg1	0	0	0	0			0.105916	5.61073																														19222	Ptgir	-2.06534	-4.79957	0	-4.16633	0	16.4997
11847	Arg2	0	0	0	0			0.011851	5.60189																														27222	Atp1a4	3.8677	0	4.44067	5.3074	0	16.4952
11848	Rhoa	0	0	0	0			0.023457	5.58121																														12722	Clca3a1	0	5.49576	0	0	0	16.4873
11852	Rhob	0.488711	0.56569	0.427098	1.16266			24.2646	5.57865																														70045	2610528A11Rik	0	-5.48835	0	0	0	16.465
11853	Rhoc	-0.293522	0.312585	0	0.266217			0.985419	5.57401																														27047	Omd	0	2.87443	2.31788	5.28534	0	16.4126
11854	Rhod	-1.5125	-0.963036	-0.954663	-0.497822			0.067155	5.57256																														27217	Mixl1	0	0	0	-5.4612	0	16.3836
11855	Arhgap5	0	-1.16027	-0.754223	0.780067			0.057296	5.56622																														17882	Myh2	4.8559	0	5.21588	4.13615	0	16.3674
11856	Arhgap6	-2.07635	-3.15932	-1.92543	-1.01739			0.851992	5.5632																														17067	Ly6c1	-5.45453	0	0	0	0	16.3636
11857	Arhgdib	0	0	0	0			1.98331	5.55854																														71791	Cpa4	5.18828	0	5.3107	4.77855	0	16.3418
11858	Rnd2	3.3953	3.30804	4.14526	2.95284			26.4489	5.55835																														546325	Gm5936	-5.12568	-3.40024	-4.33424	0	0	16.3111
11859	Phox2a	-2.8351	0	-3.10339	0			4.48544	5.54283																														78754	Galnt15	3.10164	5.11871	0	4.02388	0	16.2784
11861	Arl4a	1.98675	2.01387	2.21652	1.48908			42.9609	5.54262																														71091	Cdkl1	0	-5.4212	0	0	0	16.2636
11863	Arnt	-0.783071	-0.927899	-1.20783	-0.507382			0.268087	5.54026																														230099	Car9	-5.41148	-5.41148	-5.41148	0	0	16.2344
11864	Arnt2	2.21339	1.82125	1.8697	2.25629			1.45401	5.53414																														14812	Grin2b	0	-4.01866	-2.61921	-4.94196	0	16.2253
11865	Arntl	1.942	0.985182	1.67832	1.58364			0.089343	5.52855																														85031	Pla1a	0	0	0	-5.40403	0	16.2121
11867	Arpc1b	-1.61363	-0.594422	-1.09181	-1.2581			2.93135	5.52623																														320751	D830014E11Rik	5.39269	0	0	0	0	16.1781
11870	Art1	0	0	0	0			0.562502	5.52152																														100503549	Gm10354	0	0	0	5.39244	0	16.1773
11871	Art2a	0	0	0	0			0.039654	5.51253																														114875	Plcz1	0	0	0	-5.39123	0	16.1737
11872	Art2b	0	0	0	0			7.38056	5.50889																														21743	Inmt	0	0	0	5.39101	0	16.173
11875	Art5	0	0	0	0			6.92331	5.50804																														14675	Gna14	-3.89935	0	-4.08363	0	0	16.1502
11876	Artn	2.99198	4.83111	2.38933	2.82701			0.072505	5.50081																														328577	7530416G11Rik	0	0	5.37778	0	0	16.1334
11877	Arvcf	2.73534	2.95285	2.56483	3.14305			25.8526	5.5																														11609	Agtr2	-12.9186	-9.05672	-10.5865	-8.05082	0	16.133
11878	Arx	1.90499	0	0	0			0.143532	5.47646																														100286843	Gm16325	0	4.21746	0	3.45461	0	16.107
11881	Arsb	0	-0.597607	0	0.522826			2.20045	5.47188																														232174	Cyp26b1	2.56994	3.5706	0	5.03047	0	16.0921
11883	Arsa	0.922935	1.25181	1.1301	0.894344			0.161912	5.46205																														100041347	Ccdc201	-5.36401	0	-5.36401	-5.36401	0	16.092
11886	Asah1	-0.397398	-0.69929	-0.612831	-0.415382			0.791494	5.44579																														170835	Inpp5j	2.19542	0	3.64907	4.87192	0	16.0694
11889	Asgr1	0	0	0	0			0.022249	5.4441																														619326	9130409I23Rik	0	0	0	5.35503	0	16.0651
11890	Asgr2	0	0	0	0			0.032688	5.44198																														59006	Myoz2	0	0	0	5.35473	0	16.0642
11891	Rab27a	-0.524785	0	-0.454948	0			3.71529	5.42916																														73703	Dppa2	-5.34624	0	-5.34624	-5.34624	0	16.0387
11898	Ass1	-2.5551	-3.45824	-2.22052	-2.56346			0.210097	5.42091																														12353	Car6	0	0	-5.34298	0	0	16.0289
11899	Astn1	-0.499562	-1.53673	-1.12361	-0.626332			1.27985	5.4209																														77883	6030498E09Rik	0	0	0	-5.33875	0	16.0162
11905	Serpinc1	0	0	0	0			6.12425	5.41861																														246709	Rgs13	-5.33031	0	0	0	0	15.9909
11906	Zfhx3	0	0	0	0			11.6067	5.40593																														58207	Slc43a3	0	3.48279	0	4.168	0	15.9868
11907	Ate1	-0.672536	-0.815039	-0.87973	-0.498863			4.74285	5.40583																														320019	Ptgs2os	0	5.32529	0	0	0	15.9759
11908	Atf1	-1.08329	-1.14577	-1.03103	-1.03108			0.238989	5.39815																														59308	Emcn	-4.98903	-4.84976	0	-3.84373	0	15.9731
11909	Atf2	0.352195	0	0	0.308533			0.167102	5.39457																														19419	Rasgrp1	-5.31454	0	0	0	0	15.9436
11910	Atf3	2.12926	2.90146	3.01592	2.94208			8.14072	5.39169																														27260	Plek2	-3.08648	-4.27885	0	0	0	15.923
11911	Atf4	-1.52441	-1.44082	-0.976354	-1.07997			1.4274	5.37475																														100042727	Gm3993	-5.30748	0	0	0	0	15.9224
11920	Atm	-0.924725	-1.15458	-1.4354	-1.00097			0.132569	5.35184																														16519	Kcnj3	4.39379	0	4.03491	5.18746	0	15.9212
11921	Atoh1	0	0	0	0			0.593635	5.35017																														228094	Cerkl	0	0	-5.30652	0	0	15.9196
11922	Neurod6	0	5.83196	0	0			0.223069	5.34713																														100503767	Gm17473	0	4.90606	3.30098	4.49246	0	15.9097
11923	Neurod4	6.20409	6.41341	0	0			9.08831	5.34287																														99571	Fgg	0	0	0	5.30208	0	15.9062
11924	Neurog2	0	0	0	0			8.57645	5.34229																														331424	Cdr1os	0	4.00979	3.86533	0	0	15.8947
11925	Neurog3	0	0	0	0			60.3601	5.32929																														224098	Gm536	-5.29528	0	-5.29528	-5.29528	0	15.8858
11927	Atox1	-0.315151	0	0.465662	0			8.68292	5.32645																														14219	Ccn2	-4.77097	-3.15751	-4.72985	0	0	15.8853
11928	Atp1a1	0.609736	1.15737	0.522956	0.711088			1.22371	5.30859																														69315	1700001L19Rik	-5.29245	0	0	0	0	15.8773
11931	Atp1b1	3.10251	2.85354	3.59289	4.5134			1.56439	5.30472																														72310	Nkg7	0	5.12098	4.94934	4.52954	0	15.7827
11932	Atp1b2	4.80121	5.23805	4.66957	5.73879			0.061473	5.30461																														629591	Gm6987	0	0	-5.24677	0	0	15.7403
11933	Atp1b3	-0.608778	-0.337137	-0.553364	-0.593187			3.09368	5.30049																														19661	Rbp3	0	0	5.2467	0	0	15.7401
11936	Fxyd2	0	0	0	0		Mbp	57.5063					5.29421																										100042149	Gm3696	-3.92335	-3.7919	-5.19923	0	0	15.7291
11937	Atp2a1	0	0	0	0			3.06353	5.29298																														258783	Olfr920	0	5.24257	0	0	0	15.7277
11938	Atp2a2	0	0	0	0			4.80355	5.28472																														442842	A830035A12Rik	3.81946	0	3.96687	0	0	15.7201
11941	Atp2b2	2.873	1.56471	3.18663	3.73693			0.035945	5.2838																														100526527	Mir344f	0	5.22751	0	0	0	15.6825
11944	Atp4a	0	0	0	0			1.51807	5.28377																														108096	Slco1a5	0	4.64991	0	1.72395	0	15.6737
11945	Atp4b	0	0	0	0			0.106501	5.27813																														546347	Gm5941	0	0	5.22101	0	0	15.663
11946	Atp5a1	-0.701224	-0.860419	-0.612802	-0.48147			2.6227	5.27761																														12661	Chl1	-4.60172	0	-4.13193	-2.30171	0	15.6354
11947	Atp5b	-1.06576	-1.20715	-0.861886	-0.701398			7.44239	5.27093																														56644	Clec7a	0	0	5.19512	0	0	15.5853
11949	Atp5c1	-0.720194	-0.814464	0	-0.585906			0.05298	5.26951																														21898	Tlr4	-4.8463	-2.36546	-3.40268	0	0	15.5761
11950	Atp5pb	-0.827089	-0.803469	-0.507777	-0.392398			0.03281	5.26135																														56522	Papolb	0	0	-5.1868	0	0	15.5604
11951	Atp5g1	-1.05425	-0.833849	0	-0.796471			7.47902	5.25338																														77629	Sphkap	0	0	0	5.18494	0	15.5548
11957	Atp5j	-0.395237	0	0	0			1.57955	5.24747																														19842	Rnu1a1	0	0	0	5.18408	0	15.5522
11958	Atp5k	0	0	0.666853	0		Emp2	201.837				5.24722																											18998	Pou4f3	-5.18312	0	0	0	0	15.5493
11964	Atp6v1a	0	0	0	0.408735			0.079216	5.2458																														240776	Kcnt2	-3.10326	-3.7376	-4.9486	0	0	15.4801
11966	Atp6v1b2	0.513353	0	0	0.65124			3.86418	5.23667																														235416	Lman1l	0	0	5.15641	0	0	15.4692
11972	Atp6v0d1	0.871854	0.827646	1.05571	0.897588			0.029323	5.23606																														20714	Serpina3k	0	5.15541	0	0	0	15.4662
11973	Atp6v1e1	0	0.286083	0.489184	0.2543			0.521765	5.23581																														53791	Tlr5	0	0	0	-5.15321	0	15.4596
11974	Atp6v0e	1.51907	1.52575	1.87528	1.53616			0.77237	5.23271																														15007	H2-Q10	0	0	-4.10535	-3.13006	0	15.4461
11975	Atp6v0a1	0.800919	0	0.535468	0.479904			1.92673	5.22897																														19373	Rag1	-4.11134	-3.38054	-7.59735	-2.69268	0	15.4448
11977	Atp7a	-0.819355	-1.03295	-1.44123	-0.693916			2.47763	5.2263																														63993	Slc5a7	4.53265	0	5.12232	4.5787	0	15.413
11979	Atp7b	-0.495563	-0.811831	-1.11879	0			0.030736	5.20908																														100502895	Gm19439	3.10966	0	4.08995	0	0	15.3795
11980	Atp8a1	1.09371	0.487969	0.622466	0.933345			4.9017	5.18741																														723792	Pinc	0	0	0	5.12586	0	15.3776
11981	Atp9a	3.52614	2.74381	3.62982	3.04172			155.328	5.1829																														17171	Mas1	0	0	0	-5.12003	0	15.3601
11982	Atp10a	-1.14048	0	-0.903546	0			6.85982	5.17776																														12837	Col8a1	1.52751	2.09041	0	4.92689	0	15.3436
11983	Atpif1	0	0	0	-0.447703			48.5154	5.16923																														329416	Nostrin	-5.10928	0	-5.10928	-5.10928	0	15.3278
11984	Atp6v0c	0.387145	0.404458	0.610395	0.395394			2.41452	5.16756																														18996	Pou4f1	2.03374	4.42909	0	0	0	15.321
11987	Slc7a1	-2.25798	-2.37089	-2.60768	-1.57295			0.768479	5.16729																														241230	St8sia6	0	0	-5.10622	0	0	15.3187
11988	Slc7a2	2.24576	2.9767	2.07916	3.7834			0.473032	5.16298																														68800	Prr32	-10.4589	-7.12145	-10.4589	-6.46663	0	15.3144
11989	Slc7a3	-1.85114	-2.1068	-2.08467	-2.45874			0.438258	5.15753																														14829	Grpr	3.85697	0	0	3.74153	0	15.3125
11990	Atrn	1.5377	0.957796	1.17597	1.71313			1.78719	5.15665																														77777	Ulbp1	-9.41196	-6.08237	-9.41196	-5.41812	0	15.3111
11991	Hnrnpd	-0.878779	-0.760159	-0.978491	-1.25582			45.5945	5.13582																														18155	Pnoc	3.85418	0	3.69526	0	0	15.2578
11992	Auh	0.718098	0.846758	1.15241	0.978623		Clu	726.735				5.12597																											268379	Abca13	0	0	-5.08115	0	0	15.2435
11993	Aup1	0.455402	0.58452	0.777869	0.34481			0.484759	5.11337																														105511	Fam170b	0	0	0	5.08051	0	15.2415
11994	Pcdh15	5.39055	4.07355	4.45531	4.72033			0.85899	5.10454																														545261	Bvht	0	4.99933	3.11409	2.87499	0	15.2371
11997	Akr1b7	0	0	0	0			0.187012	5.10285																														14063	F2rl1	-9.78371	-6.46604	-5.87973	-4.90519	0	15.2219
11998	Avp	0	0	0	0			29.7162	5.09191																														20305	Ccl6	-5.07394	-5.07394	0	-5.07394	0	15.2218
12000	Avpr2	0	0	0	0			6.85355	5.07523																														442804	Kirrel3os	0	0	0	-5.06598	0	15.1979
12005	Axin1	-0.170176	-0.206481	-0.261804	-0.338074			6.14805	5.06946																														14129	Fcgr1	-5.05746	0	0	0	0	15.1724
12006	Axin2	-0.370196	-0.785347	-0.966266	-0.869616			0.087078	5.05952																														329977	Fhad1	0	4.08544	0	2.90151	0	15.1578
12007	Azgp1	0	-4.48258	0	0			0.033151	5.05767																														20311	Cxcl5	3.40752	4.19783	0	4.781	0	15.1333
12009	Cep131	0	0	0	-0.368944			4.53057	5.05581																														78931	4930546C10Rik	3.98949	0	0	3.14769	0	15.1162
12010	B2m	0	0	0	0			0.088207	5.0419																														75504	1700013F07Rik	0	3.79181	0	3.72604	0	15.1015
12012	Baat	0	-5.4192	0	-5.4192			9.44554	5.03291																														100502736	Gm19345	0	5.0323	0	0	0	15.0969
12013	Bach1	1.16918	0.725108	0.548673	1.09547			0.138229	5.03179																														20295	Ccl17	0	0	0	5.03113	0	15.0934
12014	Bach2	1.69299	1.8804	0.969236	1.11387			0.858718	5.02446																														117167	Steap4	2.31568	5.66858	1.57223	5.10912	0	15.0825
12015	Bad	0	0.640765	0.563602	0.323592			20.497	5.01901																														75528	Tex29	0	5.02501	0	0	0	15.075
12017	Bag1	0	0	0.478106	0			12.3777	5.01205																														18315	Olfr18	5.0226	0	0	0	0	15.0678
12018	Bak1	-0.274403	0	0	0			0.251212	5.00704																														24046	Scn11a	-5.39846	-7.77653	-7.77653	-3.54845	0	15.0623
12020	Nkx3-2	0.574507	0.780464	0.379116	0.781421			0.0169	5.00539																														12490	Cd34	2.0118	1.71208	2.89386	6.43842	0	15.0611
12021	Bard1	-3.39204	-2.6737	-3.26389	-2.82636			217.769	4.99935																														100038388	Gm10614	-3.00324	0	0	-4.01687	0	15.0538
12022	Barx1	0	0	0	0			52.0802	4.99001																														77998	Grifin	0	0	2.51375	4.17866	0	15.0497
12023	Barx2	0	0	0	-3.95796			30.2112	4.98887																														353346	Gpr141	0	-5.01192	0	0	0	15.0358
12028	Bax	-0.550112	-0.328672	0	-0.726567			0.033184	4.98803																														64435	Fcamr	0	0	0	5.01164	0	15.0349
12029	Bcl6b	-2.93726	-2.1895	-2.91325	-3.04181			0.040811	4.98254																														59011	Myoz1	3.77392	0	0	3.69661	0	15.0184
12032	Bcan	1.29126	0	1.24447	1.06113			1.76708	4.98158																														16392	Isl1	-5.00478	0	0	0	0	15.0143
12033	Bcap29	0	0	0	0			0.120869	4.95848																														100503231	Gm19601	-5.00404	0	0	0	0	15.0121
12034	Phb2	-1.01537	-0.951561	-0.759786	-1.17151			0.076098	4.95772																														100043424	Morrbid	-1.83475	3.16923	0	0	0	15.0119
12035	Bcat1	-2.38988	-2.19834	-2.5882	-2.21802			19.9402	4.95303																														218268	Eif4e1b	0	5.003	0	0	0	15.009
12036	Bcat2	-0.943055	-0.662975	-0.44803	-0.707652			5.12342	4.95007																														107221	Ffar4	0	-3.87131	-3.33152	0	0	14.9454
12038	Bche	0.709526	-0.89427	0.399782	0.527507			0.027945	4.94993																														11472	Actn2	0	-4.97487	0	0	0	14.9246
12039	Bckdha	1.47387	1.29096	1.55657	1.38624			6.05655	4.94888																														117590	Asb10	0	-3.54654	1.41818	0	0	14.8942
12040	Bckdhb	0	-0.437877	0	0			33.312	4.94741																														100503810	Gm13056	-3.76265	-3.60372	0	0	0	14.8917
12041	Bckdk	-0.295504	-0.201837	0	0			0.018513	4.94461																														100861784	LOC100861784	0	4.96099	0	0	0	14.883
12042	Bcl10	-0.42084	0	-0.356918	-0.340644			8.11062	4.93812																														100217464	Snora41	0	0	-4.95882	0	0	14.8765
12043	Bcl2	0	0.438532	0	0			0.234405	4.92993																														16165	Il13ra2	-4.95552	0	-4.95552	-4.95552	0	14.8666
12044	Bcl2a1a	0	0	0	0			0.398063	4.92299																														100040654	Gm2885	3.8844	0	3.21171	0	0	14.8649
12045	Bcl2a1b	0	0	0	0			1.67883	4.91526																														16185	Il2rb	3.79609	0	0	3.45	0	14.8383
12046	Bcl2a1c	0	0	0	0			0.134368	4.90696																														382077	Ccdc33	0	0	4.94032	0	0	14.8209
12047	Bcl2a1d	0	0	0	0			1.41568	4.90017																														74062	Speer8-ps1	3.02994	3.22986	0	4.87271	0	14.8181
12048	Bcl2l1	-0.336339	0	0	0			0.728461	4.89504																														12686	Elovl3	0	0	-3.70635	-3.66658	0	14.7856
12049	Bcl2l10	0	0	0	0			5.21018	4.89108																														320133	6030445D17Rik	-4.92489	0	0	0	0	14.7747
12050	Bcl2l2	0	0	0	0			0.723349	4.89089																														20753	Sprr1a	0	4.9225	0	0	0	14.7675
12051	Bcl3	0	7.29272	2.27706	4.88255			0.01	4.87931																														380924	Olfm4	-4.9282	-2.99346	-7.27841	-3.0182	0	14.7649
12053	Bcl6	1.89934	1.47858	1.16987	1.74632			0.242795	4.85544																														245676	Gm4997	0	0	-4.90585	0	0	14.7176
12054	Bcl7b	0.483629	0.475019	0.634661	0		Mt1	2645.16				4.85247																											51795	Srpx	3.67203	3.67865	0	0	0	14.708
12055	Bcl7c	-1.12094	-0.881529	-0.752649	-1.39501			0.097791	4.85121																														665004	Gm7443	3.58109	0	4.37147	4.63791	0	14.7041
12057	Opn1sw	1.50033	3.96092	2.41378	1.70745			0.54636	4.84888																														14130	Fcgr2b	1.99015	6.19834	2.8443	4.92116	0	14.7014
12061	Bdkrb1	8.50718	7.26837	8.57786	7.783			2.23365	4.84445																														666390	Gm13237	0	-3.29152	-3.80133	0	0	14.6955
12062	Bdkrb2	3.83952	0	3.11108	2.11388			1.11229	4.84146																														224180	Gm4827	-4.89638	0	0	0	0	14.6891
12064	Bdnf	-0.528955	0	-0.648407	0			0.432527	4.8395																														15429	Hoxd1	-3.62273	-3.68494	0	0	0	14.6775
12068	Bet1	0	0	0.450353	0.307789		Atp1b2	732.375				4.83579																											71898	Apol9b	0	-4.89	-4.89	-4.89	0	14.67
12069	Bex2	1.00012	0.871567	1.28577	0			3.66716	4.83275																														17059	Klrb1c	-4.84021	-7.99776	-4.0595	-3.37059	0	14.6622
12070	Bex3	0	0	0.705729	0			0.103144	4.8304																														76633	Lrmda	3.66989	0	3.64472	0	0	14.6544
12075	Bfsp1	3.86828	3.91023	4.17417	4.24838			4.6124	4.82751																														237504	Rassf9	0	4.6969	3.34145	3.88086	0	14.6301
12091	Glb1	-0.663609	-0.559635	-0.598008	-0.760318			116.495	4.8246																														16493	Kcna5	2.0767	4.81637	1.90136	0	0	14.6245
12095	Bglap3	0	0	0	0			0.066265	4.81585																														140723	Cacng5	3.31388	6.42494	1.78259	2.64233	0	14.5986
12096	Bglap	5.93188	0	6.9701	7.86793			10.3084	4.81521																														63954	Rbp7	-8.10342	-6.37517	-3.8546	-4.53499	0	14.5866
12097	Bglap2	3.69684	0	4.76882	6.48557			1.54337	4.80869																														102688	AU023762	-8.46438	-3.60423	-8.46438	-8.46438	0	14.5804
12111	Bgn	1.6137	1.08487	1.49095	1.89567			0.744298	4.80592																														19041	Ppl	5.33518	9.46146	4.73202	4.94405	0	14.5795
12116	Bhmt	0	0	0	0			0.030295	4.80182																														100862386	-	0	0	-4.85693	0	0	14.5708
12121	Bicd1	0	0	0	0.536684			1.05976	4.80036																														19737	Rgs5	0	4.67663	2.63952	3.17911	0	14.5695
12122	Bid	-0.909602	-1.04281	-0.794536	-1.08503			0.023196	4.79988																														18828	Plscr2	0	3.76906	0	3.26144	0	14.5686
12123	Hrk	2.33059	2.11022	1.91875	1.34814			6.58369	4.7981																														60596	Gucy1a1	0	0	0	4.8423	0	14.5269
12124	Bik	0	0	0	0			0.061783	4.79709																														100504604	Gm16316	0	0	0	4.83942	0	14.5182
12125	Bcl2l11	2.39537	2.11381	2.08207	2.03198			2.91632	4.79516																														259097	Olfr558	0	0	0	4.8382	0	14.5146
12140	Fabp7	0.765369	0	1.05171	0.704222			1.38256	4.79322																														217138	Prr15l	0	3.68386	0	3.45356	0	14.5051
12142	Prdm1	-4.92215	-5.69209	-3.64208	-4.52468			0.225206	4.79172																														15371	Hmx1	0	4.28418	1.64981	0	0	14.5023
12143	Blk	0	0	0	0			0.947276	4.7901																														99542	AI115009	0	4.83191	0	0	0	14.4957
12144	Blm	-2.39581	-1.91726	-2.62988	-2.19552			2.59005	4.78637																														100503181	-	3.45157	4.62771	0	2.85135	0	14.4834
12145	Cxcr5	0.899869	1.11429	1.00399	0			0.142246	4.78169																														109361	D730005E14Rik	0	4.45366	2.83398	3.95454	0	14.4815
12151	Bmi1	-0.37179	-0.745012	-0.766524	-0.341056			0.017773	4.78056																														12258	Serping1	0	4.5511	1.15793	1.9785	0	14.4739
12153	Bmp1	0	0.65569	-0.252628	0			0.369306	4.7713																														319807	Nwd2	3.78576	0	3.78357	4.82361	0	14.473
12154	Bmp10	0	0	0	0			0.684307	4.76711																														77318	Ankrd55	0	0	2.86976	3.86376	0	14.461
12155	Bmp15	0	0	0	0			1.65018	4.76443																														100504568	Gm17634	-6.07125	-8.38944	-8.38944	-4.34675	0	14.4463
12156	Bmp2	1.58102	1.31329	1.99546	2.54236			0.286186	4.76219																														83554	Fstl3	0	3.87397	0	2.81287	0	14.4348
12159	Bmp4	7.02368	5.34118	8.45802	6.9427			0.120198	4.76031																														78706	Platr4	0	0	0	4.79548	0	14.3864
12160	Bmp5	0	0	0	0			4.76715	4.75178																														219170	Fam216b	6.6158	10.7579	7.24387	6.179	0	14.3648
12161	Bmp6	2.11741	3.48903	2.41652	3.67936			1.32878	4.74895																														18596	Pdgfrb	3.40429	0	2.54947	4.4968	0	14.3452
12162	Bmp7	-2.67897	-3.15518	-3.25845	-3.12173			0.779043	4.74587																														242122	Vtcn1	6.27627	9.02181	5.03902	8.63961	0	14.3117
12163	Bmp8a	-1.37878	-2.50803	-2.96453	-1.23478			23.291	4.73995																														18591	Pdgfb	-4.99378	-1.14153	-4.36646	-1.66289	0	14.2603
12164	Bmp8b	0	0	0	0			0.313837	4.73786																														100233207	Gm17359	0	4.38982	2.84553	3.90673	0	14.2307
12165	Gdf2	0	0	0	0			4.38445	4.73304																														320367	A530076I17Rik	0	4.00815	3.37344	4.52932	0	14.2227
12166	Bmpr1a	-0.40816	-0.79674	-0.417724	0			9.82834	4.73259																														140904	Caln1	3.50911	0	4.60132	3.09788	0	14.2152
12167	Bmpr1b	3.45997	2.3821	3.17424	3.32245			0.641491	4.73007																														18988	Pou2f3	-3.82314	0	-2.74159	0	0	14.211
12168	Bmpr2	0	-0.958871	-1.5008	0			13.5388	4.7257																														100048644	Pet117	0	0	-4.73675	0	0	14.2103
12169	Bmx	-5.36515	-8.59329	-8.59329	-6.35353			0.136452	4.7244																														100043899	R3hdml	0	0	0	4.72985	0	14.1895
12173	Bnc1	0	0	0	0			4.1047	4.72229																														381411	Accsl	0	2.92749	3.75133	0	0	14.1815
12175	Bnip2	-1.40711	-1.15255	-1.29279	-1.3051			92.177	4.72014																														69146	Gsdmd	-8.65911	-4.0754	-4.57176	-4.99993	0	14.1793
12176	Bnip3	0.400201	0	0.576196	0.534167			5.1349	4.71949																														100302567	AF357399	-4.71877	0	0	0	0	14.1563
12177	Bnip3l	0.314113	0	0.316723	0			0.339232	4.71857																														114230	Aipl1	-2.51719	-4.34737	0	-3.62497	0	14.1499
12180	Smyd1	0	0	0	0.989756			7.16427	4.70375																														20183	Rxrg	6.38954	2.5971	6.566	4.14707	0	14.1492
12181	Bop1	-0.537856	-0.476988	-0.519882	-0.593607			0.135152	4.70285																														80794	Cblc	0	4.28216	4.35925	3.22232	0	14.1376
12182	Bst1	0	0	0	0			0.45467	4.69833																														100503570	-	0	-3.15914	0	-3.64816	0	14.1036
12183	Bpgm	1.09953	0.932578	1.2979	0.744113			0.346648	4.69175																														109272	Mybpc1	6.71166	3.59281	6.45876	8.20815	0	14.0989
12189	Brca1	-2.87754	-2.02288	-2.90358	-2.56036			0.032761	4.68945																														12702	Socs3	0	4.30012	0.733285	1.92243	0	14.0895
12190	Brca2	-1.68087	-1.45664	-1.93873	-1.88973			9.47906	4.68865																														13876	Erg	-4.69536	0	0	0	0	14.0861
12192	Zfp36l1	1.41139	1.28573	0.607756	1.62391			2.73934	4.68862																														27421	Abcc6	0	4.68754	0	0	0	14.0626
12193	Zfp36l2	0.505179	0	-0.580964	1.12747			20.6244	4.68404																														723966	Mirlet7c-2	0	4.68696	0	0	0	14.0609
12209	Brs3	0	0	0	0			0.987727	4.68353																														100503650	Sap30bpos	0	4.68138	0	0	0	14.0441
12211	Birc6	-0.484904	-0.803756	-0.987746	-0.66114			0.567554	4.67993																														381058	Unc93a	0	4.67742	0	0	0	14.0323
12212	Chic1	-0.35907	-0.475639	-0.451974	0			0.107062	4.67662																														545859	-	3.34347	3.56243	0	0	0	14.0308
12215	Bsg	0	0.375215	0.491607	0.431132			4.81243	4.67646																														110542	Amhr2	3.48984	0	3.50183	0	0	13.9953
12217	Bsn	2.5839	2.17253	1.65836	1.85865			0.212952	4.66882																														100504117	-	-3.15198	-3.60577	0	0	0	13.9693
12223	Btc	0	0	0	0			3.96044	4.66688																														545140	Olfr288	0	-2.57645	0	2.07885	0	13.9659
12224	Klf5	0	3.3755	0	1.86759			0.039223	4.66405																														14181	Fgfbp1	0	0	0	4.65333	0	13.96
12226	Btg1	0.674555	0.775447	0.541673	0			0.533538	4.66289																														16803	Lbp	0	3.82962	0	2.44385	0	13.9327
12227	Btg2	2.49653	2.16188	1.8376	1.60739			1.39826	4.65981																														320197	-	-4.67073	-6.30518	-8.77844	-4.73769	0	13.8906
12228	Btg3	-2.09007	-2.13771	-2.00397	-1.6385			2.14007	4.65499																														64580	Ndst4	-4.56313	0	-4.49228	-4.60475	0	13.8851
12229	Btk	0	0	0	0			0.416877	4.65412																														30943	Prss30	2.90862	7.10767	5.28418	6.56537	0	13.8784
12231	Btn1a1	0	0	0	2.65728			2.13428	4.64888																														66528	Smim5	0	3.54685	3.23693	0	0	13.8775
12234	Btrc	0.18314	0.244881	0	0			3.46707	4.64689																														74472	Stpg3	0	0	0	-4.62486	0	13.8746
12235	Bub1	-3.64879	-2.42098	-3.48846	-2.91549			0.243468	4.64614																														16948	Lox	0	0	0	4.62449	0	13.8735
12236	Bub1b	-3.40873	-1.97778	-3.17476	-2.61545			4.63861	4.64436																														229759	Olfm3	0	0	0	4.62419	0	13.8726
12237	Bub3	-1.03077	-0.777882	-0.956262	-0.946092			0.313178	4.64098																														74563	Rasgef1c	0	4.03081	1.98186	3.73732	0	13.8479
12238	Commd3	-0.352098	-0.328602	0	0			7.29182	4.63048																														72713	Angptl1	3.89806	0	4.31594	3.01971	0	13.8262
12257	Tspo	-2.01095	0	-1.53605	-1.18447			0.466882	4.62371																														93674	Nat8f3	0	0	0	4.59157	0	13.7747
12258	Serping1	0	4.5511	1.15793	1.9785			0.103737	4.6231																														100504506	-	0	0	0	-4.57831	0	13.7349
12259	C1qa	0	0	0	0			0.075885	4.60275																														12409	Cbr2	-3.82361	0	-2.24777	0	0	13.7186
12260	C1qb	0	0	0	0			3.23158	4.6027																														226356	Cfap221	0	3.74063	2.47861	0	0	13.7005
12261	C1qbp	-1.4207	-1.46882	-1.41363	-1.28336			10.803	4.60181																														17884	Myh4	4.56625	0	0	0	0	13.6988
12262	C1qc	0	0	0	0			11.0346	4.59362																														435529	Adgrf2	-4.17137	-1.69616	-5.53741	-2.00219	0	13.6929
12263	C2	0	0	0	0			26.3258	4.58799																														329253	Gm15850	0	-4.56368	0	0	0	13.691
12265	Ciita	4.72158	6.66034	4.54902	4.9771		Ptgds	252.158					4.58605																										333670	Gm867	0	4.33856	2.24377	2.90427	0	13.6762
12266	C3	3.56101	6.80814	3.88038	6.65282			17.8911	4.58426																														18816	Serpinf2	2.67869	6.83174	4.77849	5.99352	0	13.6742
12267	C3ar1	0	0	0	0			0.01	4.58317																														13386	Dlk1	-3.34656	-4.42114	-2.95636	0	0	13.6536
12268	C4b	4.41709	7.15271	4.4538	4.48377			45.9009	4.57758																														22295	Cdh23	-4.50625	-2.07625	-2.19446	0	0	13.637
12269	C4bp	0	0	0	0			2.84896	4.5702																														73376	Tex33	0	3.60849	2.79416	0	0	13.6196
12270	C4bp-ps1	0	0	0	0			9.36315	4.56012																														21407	Tcf15	0	-3.814	-4.34708	-3.23576	0	13.6195
12273	C5ar1	0	0	0	0			0.07294	4.5584																														319739	B230303O12Rik	3.46898	0	3.17374	0	0	13.5807
12274	C6	0	0	0	0			0.193407	4.5571																														226564	Fmo4	3.90679	0	3.13561	4.26367	0	13.5622
12279	C9	0	0	0	0			0.063611	4.55688																														100503868	Gm19935	2.42696	6.25805	3.39149	5.45915	0	13.5609
12282	Hyou1	-1.44319	-1.48441	-1.80737	-1.35892			0.045024	4.55633																														70788	Klhl30	0	0	3.29764	3.42063	0	13.5595
12283	Cab39	0.355642	0.220771	0.256703	0.496465			51.0096	4.55455																														74959	Platr14	-4.51574	0	0	0	0	13.5472
12286	Cacna1a	0	0	0	0			0.101914	4.55383																														626904	Gm20756	0	-3.49934	-3.62902	-4.47083	0	13.5422
12287	Cacna1b	0.569778	0.914768	0	0			1.41789	4.55136																														69540	Klk10	-4.36409	-8.8403	-6.49017	-6.59396	0	13.5324
12288	Cacna1c	0.917454	0.628377	0.705227	0.826624			1.7801	4.54693																														100503794	Gm9920	-2.21521	0	-3.76768	0	0	13.5183
12289	Cacna1d	3.16916	2.69829	2.347	3.07098			0.775219	4.54625																														12007	Azgp1	0	-4.48258	0	0	0	13.4477
12290	Cacna1e	2.43949	0	2.51724	2.96334			20.9721	4.5425																														380755	Lsmem1	0	0	-4.46216	0	0	13.3865
12291	Cacna1g	-2.06425	-1.64953	-2.85285	-1.86329			54.8986	4.54192																														22066	Trpc4	-1.34548	2.53914	-1.81929	-1.65346	0	13.3833
12292	Cacna1s	0	2.69423	1.7848	0			0.813096	4.54148																														69352	Necab1	0	-3.27211	-3.37013	0	0	13.3825
12293	Cacna2d1	-0.816772	-0.666278	-0.722111	0			0.109877	4.54042																														74176	Tgm5	-2.83382	-2.84293	-6.73404	-4.51214	0	13.3699
12294	Cacna2d3	2.55946	4.5178	3.1616	2.74809			0.714484	4.53942																														16994	Ltb	0	0	3.42659	3.08019	0	13.36
12295	Cacnb1	1.78061	1.74927	1.83574	1.88637			13.5759	4.53629																														100861696	-	0	0	4.44735	0	0	13.3421
12296	Cacnb2	-0.839088	-1.05204	-1.11922	0			9.47296	4.53383																														231605	Galnt9	3.73731	8.02667	4.48346	4.94461	0	13.3292
12297	Cacnb3	1.74436	2.12954	1.72062	1.71498			61.7664	4.53104																														20308	Ccl9	-6.74643	-6.74643	-6.74643	-2.30933	0	13.3113
12298	Cacnb4	1.57483	2.05403	1.94998	2.34974			1.9534	4.53018																														213391	Rassf4	0	3.38032	0	3.1491	0	13.2901
12299	Cacng1	0	0	0	0			0.433292	4.52299																														225609	Gm9949	-3.82829	-3.97587	-2.4873	0	0	13.2686
12300	Cacng2	0	0	0	0			0.067288	4.52205																														20208	Saa1	-4.41726	0	0	0	0	13.2518
12301	Cacybp	-1.04529	-0.955186	-0.948404	-1.05577			42.4104	4.51979																														100040465	-	-4.35821	-3.40151	-3.22587	0	0	13.2503
12304	Pdia4	-0.733977	-0.392844	-0.638753	-0.535554			0.290442	4.51936																														23801	Aloxe3	0	3.3488	3.18753	0	0	13.2339
12305	Ddr1	2.45633	3.02045	2.29039	2.63955			0.020558	4.50242																														434797	Gm5640	-4.27879	0	-3.35471	-2.97289	0	13.2182
12306	Anxa2	0.477657	1.9986	0.863733	0.725173			22.4139	4.49646																														68545	Ecscr	-5.70593	-4.28222	-7.29595	-3.36573	0	13.2144
12307	Calb1	-2.6508	-3.15728	-2.63036	-2.44999			0.185599	4.49237																														57811	Rgr	3.14831	0	3.35496	0	0	13.2132
12308	Calb2	-5.3085	-6.85261	-5.59509	-6.81439			0.91148	4.48464																														15561	Htr3a	-0.993638	2.7736	-1.11718	-1.58936	0	13.2124
12309	S100g	0	0	0	0			6.66347	4.47949																														19416	Rasd1	0	0	0	4.39845	0	13.1953
12310	Calca	-4.69632	-3.27991	-3.11367	-2.31537			36.6972	4.47673																														74050	4921525O09Rik	0	0	0	4.38139	0	13.1442
12311	Calcr	0	0	0	0			0.227549	4.47108																														17203	Mc5r	5.19237	1.95684	3.75827	5.85632	0	13.1325
12313	Calm1	-0.475741	-0.673796	-0.3916	-0.457394			0.248074	4.46699																														668382	Pabpc1l2b-ps	0	0	-4.37702	0	0	13.1311
12314	Calm2	-2.20623	-1.9604	-1.98541	-2.17022			1.26678	4.46633																														213262	Fstl5	2.69898	3.47561	0	0	0	13.1258
12315	Calm3	0	0.426085	0.424481	0.191027			3.0576	4.45922																														68760	Synpo2l	4.01935	0	2.90878	3.97551	0	13.1248
12316	Aspm	-2.71325	-1.63829	-2.69379	-2.13656			17.8736	4.45808																														26568	Slc27a3	-1.02077	3.14089	-1.13169	-0.75716	0	13.0813
12317	Calr	-1.0037	-0.983253	-1.08126	-0.76438			12.8241	4.45429																														216991	Adap2	0	0	4.35683	0	0	13.0705
12319	Car8	1.66844	0	1.3836	1.24711			0.021071	4.44918																														26358	Aldh1a7	3.30438	1.53792	4.32072	5.55428	0	13.0654
12321	Calu	-1.51918	-1.23501	-1.64648	-1.30278			3.17413	4.44681																														12683	Cidea	6.66402	4.30136	8.54833	6.34202	0	13.0629
12322	Camk2a	3.53691	2.78852	2.32781	2.81943			1.45309	4.4444																														100038541	Gm10554	-3.26309	0	-3.26187	0	0	13.0511
12323	Camk2b	-1.83194	-1.9032	-1.60712	-1.75996			4.25646	4.44382																														73167	Arhgap8	0	-3.84077	-4.24225	-3.51688	0	13.0507
12325	Camk2g	0.911382	0	0.709562	0.855021			0.020724	4.44074																														107970	H1f6	0	0	0	-4.33792	0	13.0138
12326	Camk4	-1.60092	-1.90655	-1.40305	-1.05377			5.56914	4.43983																														100042198	Gm3716	-6.81939	-6.81939	-5.2198	-3.01694	0	13.0069
12328	Caml	0	0.303134	0	0			33.2487	4.43973																														100504564	-	3.11396	2.5743	4.15265	0	0	12.9976
12330	Canx	-0.691295	-1.12667	-1.05043	-0.567096			0.485291	4.43825																														15450	Lipc	3.15742	0	4.26243	3.33765	0	12.9675
12331	Cap1	0	0.313424	0	0			13.7173	4.43819																														57390	Psors1c2	2.96863	7.2389	3.61167	3.75392	0	12.9531
12332	Capg	0	1.50354	1.00732	1.14804			0.320657	4.43719																														22409	Wnt10a	0	4.31546	0	0	0	12.9464
12333	Capn1	5.135	5.75696	5.11309	5.37088			2.58905	4.43513																														12862	Cox6a2	-4.98658	-7.43219	-3.57376	-3.62968	0	12.9322
12334	Capn2	0.542321	0.463987	0.532797	1.16238			9.74848	4.4279																														100503309	-	-3.61278	-3.71155	-7.05282	-2.77778	0	12.9239
12335	Capn3	3.82359	5.0768	5.25506	5.09136			0.162381	4.42634																														381112	Arhgef33	0	4.19462	3.27823	3.57618	0	12.8818
12336	Capns1	0.64057	1.46177	1.11934	1.66899			0.601511	4.42586																														100038730	Gm10387	-2.70802	0	-4.20395	-2.96819	0	12.872
12337	Capn5	1.47072	1.36013	1.49478	1.22825			0.122264	4.42296																														625018	C4a	2.34267	4.21436	2.53353	0	0	12.8339
12338	Capn6	2.86371	1.76907	3.90198	2.07978			0.323862	4.42074																														74152	Stra6l	0	0	0	4.27507	0	12.8252
12339	Capn7	0.317431	0.30697	0.269913	0.301347			63.9489	4.41761																														78547	E130304I02Rik	0	-4.27481	0	0	0	12.8244
12340	Capza1	-1.10778	-1.35174	-1.67559	-0.645918			0.808688	4.41756																														16763	Lad1	0	0	3.30106	2.92052	0	12.8237
12343	Capza2	-0.679705	-0.59352	-0.862696	0			7.39952	4.40449																														319903	9630013A20Rik	7.52641	4.94963	9.14636	7.29419	0	12.8224
12344	Capza3	0	0	0	0			3.16145	4.40403																														83813	Tnk1	3.20261	0	3.20358	0	0	12.8133
12345	Capzb	0	0	0	0			0.052338	4.40075																														114668	5033404E19Rik	3.9941	0	4.16217	3.69505	0	12.7856
12346	Car1	0	0	0	0			0.372431	4.40004																														666279	Dspp	0	0	0	4.26182	0	12.7855
12348	Car11	1.38517	1.84187	1.62267	1.37473			0.126125	4.39659																														240960	Dnah14	-5.81555	-2.20926	-4.23716	-2.29919	0	12.7569
12349	Car2	0.697397	0	1.03063	2.27234			29.6561	4.39322																														14652	Glp1r	-3.29733	-7.50942	-3.81256	-3.74768	0	12.7011
12350	Car3	-4.60303	-5.63186	-5.07208	-5.60209			33.7078	4.38712																														50706	Postn	0	0	0	4.2274	0	12.6822
12351	Car4	0	0	0	0			0.451185	4.38528																														232201	Arhgap25	0	3.20432	0	3.06296	0	12.6759
12352	Car5a	0	0	0	0			0.492251	4.38341																														100862070	-	-2.28702	0	-3.45024	0	0	12.6377
12353	Car6	0	0	-5.34298	0			23.544	4.38094																														102278	Cpne7	0	-4.17951	-1.59852	-1.50394	0	12.6331
12354	Car7	0	0	0	0			0.169104	4.37362																														226040	Tmem252	-2.61181	0	-3.33757	0	0	12.6245
12355	Nr1i3	0	0	0	0			2.94101	4.36751																														241158	Ankmy1	2.62213	0	0	3.32972	0	12.6113
12359	Cat	1.71713	1.18258	1.63729	1.74348			0.342161	4.36702																														19073	Srgn	0	3.25826	0	2.82738	0	12.6022
12361	Cask	0	-0.950664	0	0			0.221858	4.36002																														381409	Cdh26	-5.85078	-4.52516	-5.84204	-2.08988	0	12.5996
12362	Casp1	0	0	0	0			2.98574	4.34092																														100041581	Zkscan16	0	-2.94493	-3.2163	0	0	12.5938
12363	Casp4	0	2.25056	0	1.55962			0.224581	4.33905																														16782	Lamc2	0.872691	4.75907	1.16218	2.0744	0	12.5713
12364	Casp12	2.14042	4.2946	2.10693	3.78101			0.040127	4.33821																														27028	Ermap	3.19968	2.97162	0	0	0	12.5707
12365	Casp14	0	0	0	0			4.62313	4.33269																														408191	Gm5415	3.29805	3.16336	4.13798	0	0	12.5486
12366	Casp2	0	-0.400443	-0.411408	0			2.81724	4.33076																														16891	Lipg	4.31566	6.16788	2.51163	2.74087	0	12.5436
12367	Casp3	-1.14532	-1.63714	-1.55043	-1.10824			0.240443	4.32878																														631797	Fer1l6	0	0	0	4.17464	0	12.5239
12368	Casp6	0	0	-0.406742	-0.38998			1.50222	4.32571																														12560	Cdh3	0	0	0	4.17382	0	12.5214
12369	Casp7	-1.10009	-1.3362	-1.29697	-1.07753			0.470675	4.32519																														56846	Necab3	0	0	-3.16489	-3.02306	0	12.5177
12370	Casp8	-3.32228	0	-3.29583	-2.41903			0.735238	4.32517																														12062	Bdkrb2	3.83952	0	3.11108	2.11388	0	12.5158
12371	Casp9	0	0	0	-0.343144			2.09299	4.32426																														12266	C3	3.56101	6.80814	3.88038	6.65282	0	12.5138
12372	Casq1	0	0	0.915182	1.07672			10.2012	4.32317																														74153	Uba7	-3.20506	0	-2.89463	0	0	12.5098
12373	Casq2	-2.19337	0	-1.1284	-0.64911			0.12832	4.3224																														12481	Cd2	0	4.16293	0	0	0	12.4888
12374	Casr	0	0	0	0			0.502045	4.32166																														22437	Xirp1	3.13977	0	3.99906	3.61031	0	12.4677
12380	Cast	-0.724483	0	-0.552684	0			1.58077	4.31939																														12797	Cnn1	0	3.55589	1.56209	3.35896	0	12.4646
12385	Ctnna1	0	0	0	0.294138			8.60656	4.31852																														20254	Scg2	1.77357	3.7942	0	2.83236	0	12.4414
12386	Ctnna2	5.84994	5.24948	5.81056	5.55579			1.61258	4.31149																														93695	Gpnmb	0	4.1456	0	0	0	12.4368
12387	Ctnnb1	0.316551	0	0	0.314009			64.2311	4.31111																														271813	Agbl2	-4.14408	0	0	0	0	12.4322
12388	Ctnnd1	0	0	-0.619533	0			145.5	4.30884																														319269	A130040M12Rik	-3.11329	0	-3.63412	-1.60992	0	12.4057
12389	Cav1	2.23933	3.73647	1.91823	3.30249			0.257176	4.30797																														269295	Rtn4rl2	0	2.61351	0	3.26325	0	12.4033
12390	Cav2	2.26441	2.78609	2.43242	3.03826			20.4522	4.28425																														66959	Dusp26	2.65621	2.96441	4.02718	0	0	12.3897
12391	Cav3	0	4.11682	0	4.96482			35.198	4.28416																														252973	Grhl2	0	0	4.12878	0	0	12.3863
12393	Runx2	-1.81888	-1.64834	-2.17024	-2.28793			9.75898	4.28087																														56787	Ascl3	0	3.13926	2.95613	0	0	12.3739
12394	Runx1	0	2.02731	0	0			1.17407	4.2805																														76676	5330411J11Rik	0	0	0	4.12431	0	12.3729
12395	Runx1t1	-0.975154	-2.16963	-1.89086	-1.61169			0.085874	4.2804																														382064	Gm1110	0	4.12416	0	0	0	12.3725
12396	Cbfa2t2	-0.500151	-0.52806	-0.909727	-0.559647			50.3192	4.27907																														13610	S1pr3	5.37471	9.20099	6.03739	6.91337	0	12.3548
12398	Cbfa2t3	0	0	0	0			0.077677	4.27481																														56277	Tmem45a	-1.93498	-3.9379	0	-2.46889	0	12.3476
12399	Runx3	-1.6483	-1.24597	-1.9236	-2.00239			0.155576	4.27344																														12834	Col6a2	-0.976327	2.73411	-1.05474	0	0	12.3429
12400	Cbfb	-1.61896	-1.76275	-1.59711	-1.71284			0.483093	4.27279																														100041490	Gm20875	0	0	0	-4.11242	0	12.3373
12401	Serpina6	0	0	0	0			0.262154	4.26954																														229214	Qrfpr	-10.9874	-9.45739	-13.3198	-10.2405	0	12.3341
12402	Cbl	-0.871051	-1.89093	-2.11717	0			44.2441	4.26747																														100039596	Tcf24	0	0	-4.11076	0	0	12.3323
12404	Cbln1	2.57124	2.59297	2.38731	1.73872			36.9763	4.26152																														268709	Fam107a	2.42762	0	2.1771	4.01452	0	12.2941
12405	Cbln2	6.41218	5.68692	7.24044	5.10459		Cst3	3417.39				4.24668																											72973	Fbxo47	-1.89957	0	-3.46449	0	0	12.293
12406	Serpinh1	-1.2412	-1.11502	-1.06591	-1.00228			3.29825	4.24394																														67735	4930528A17Rik	0	0	-4.09712	0	0	12.2914
12408	Cbr1	0.451296	0	0.648444	0			0.565365	4.24068																														14919	Gucy2e	2.40601	0	3.24887	3.81452	0	12.2864
12409	Cbr2	-3.82361	0	-2.24777	0			0.300912	4.23959																														319893	A230057D06Rik	3.75893	2.94574	3.81957	0	0	12.2719
12411	Cbs	1.14944	0.354315	0.893137	0.764076			0.054997	4.23586																														171282	Acot4	0	0	0	-4.08629	0	12.2589
12412	Cbx1	-0.768298	-0.802498	-0.897099	-0.710729		Cpe	1287.26				4.23081																											18546	Pcp4	2.26274	0	3.30447	3.73753	0	12.2543
12416	Cbx2	-0.80097	-1.03425	-1.52742	-1.33521			32.089	4.22394																														72240	1600014C23Rik	-7.11699	-3.47581	-4.27785	-5.59279	0	12.2385
12417	Cbx3	-0.859789	-1.01004	-0.991204	-1.00594			13.3428	4.21222																														23961	Oas1b	0	0	-4.07831	0	0	12.2349
12418	Cbx4	0.315522	0	0	0			0.582383	4.2047																														15551	Htr1b	-5.78719	-9.23595	-7.757	-5.86967	0	12.2336
12419	Cbx5	0	-0.351727	-0.405839	-0.228162			70.9376	4.2023																														330737	5430403N17Rik	-7.79701	-3.76267	-5.47002	-5.58716	0	12.2202
12421	Rb1cc1	0.564648	0	0	0.584689			2.96012	4.20041																														15446	Hpgd	0	0	0	4.07104	0	12.2131
12424	Cck	7.55254	6.14018	7.62879	7.6156			2.14102	4.1936																														13081	Cyp24a1	0	0	-4.06859	0	0	12.2058
12425	Cckar	0	0	0	0			7.51597	4.18698																														18430	Oxtr	-1.61808	0	-0.933949	2.13495	0	12.193
12426	Cckbr	7.3322	7.76355	7.48105	6.27093			0.216358	4.18605																														16523	Kcnj8	4.76105	8.39077	5.31234	6.6135	0	12.1903
12427	Ccna1	-3.37941	0	0	-2.04852			3.3492	4.18509																														12427	Ccna1	-3.37941	0	0	-2.04852	0	12.1867
12428	Ccna2	-3.78285	-2.48066	-3.77672	-3.09525			0.038562	4.18353																														69974	2810405F15Rik	0	0	4.05842	0	0	12.1753
12442	Ccnb2	-3.62536	-2.37369	-3.05275	-2.92274			19.9668	4.17864																														100502853	Gm14002	-4.0583	0	0	0	0	12.1749
12443	Ccnd1	-3.58522	-2.71274	-4.09002	-3.84087			0.222079	4.17448																														723908	Mir331	3.13815	0	2.73819	0	0	12.1527
12444	Ccnd2	-5.45988	-3.81377	-5.21213	-4.11792			0.218134	4.17296																														11859	Phox2a	-2.8351	0	-3.10339	0	0	12.1453
12445	Ccnd3	0.365095	0.478607	0.256398	0.307621			0.023121	4.16979																														170788	Crb1	3.14475	2.69743	0	0	0	12.1317
12447	Ccne1	-2.5391	-1.97141	-2.25442	-2.34718			0.586748	4.16927																														433700	Spag8	0	4.02982	0	0	0	12.0894
12448	Ccne2	-3.73628	-3.32208	-3.91899	-3.0869			0.068524	4.16422																														76905	Lrg1	0	0	0	4.02971	0	12.0891
12449	Ccnf	-2.70632	-1.80536	-2.50821	-2.42284			0.160611	4.15927																														320118	Fbxl13	3.91242	3.45707	0	3.12865	0	12.0657
12450	Ccng1	-1.14095	-1.37496	-1.08734	-0.501763			0.194135	4.15028																														232431	Gprc5a	-3.35303	0	-2.00658	0	0	12.0657
12452	Ccng2	1.02207	1.27733	0.927116	0.66756			0.036111	4.14898																														280621	Selenov	0	2.85153	3.06677	0	0	12.0518
12453	Ccni	0	0	0	0			4.86445	4.1417																														245945	Rbm47	2.93575	0	0	3.03719	0	12.0473
12454	Ccnk	0	0	0	0			0.627397	4.14008																														211577	Mrgprf	6.45841	10.0002	6.39079	7.6697	0	12.0397
12455	Ccnt1	-0.936761	-1.66716	-2.22904	-0.785964			0.219945	4.13957																														11689	Alox5	0	0	0	-4.00513	0	12.0154
12457	Noct	0	0.788667	0	0.553196			0.847641	4.13681																														56429	Dpt	0	0	0	4.00337	0	12.0101
12458	Ccr6	0	0	0	0			0.118264	4.13427																														226999	Slc9a2	0	3.34664	0	1.96269	0	12.0026
12460	Ccs	0.536204	0.533635	0.896855	0.396447			25.8807	4.13075																														19309	Pygm	0	-3.99931	0	0	0	11.9979
12461	Cct2	-1.07771	-1.03752	-0.998311	-1.15854			48.4924	4.12541																														12224	Klf5	0	3.3755	0	1.86759	0	11.9941
12462	Cct3	-0.600865	-0.491307	-0.479345	-0.729016			0.120245	4.12411																														353328	Muc6	3.7618	3.2948	3.84149	0	0	11.9915
12464	Cct4	-1.10876	-1.01882	-0.967766	-1.05177			9.37271	4.12258																														11607	Agtr1a	0	3.19337	0	2.4043	0	11.9844
12465	Cct5	-0.748483	-0.762916	-0.602477	-0.810299			0.710576	4.12111																														100862094	-	0	3.27991	0	2.12191	0	11.9616
12466	Cct6a	-1.3264	-1.37662	-1.3756	-1.22723			0.185819	4.11973																														11475	Acta2	0	0	0	3.9859	0	11.9577
12467	Cct6b	0	0	0	0			0.180937	4.1177																														228151	Fads2b	5.51851	3.73665	7.40116	6.47942	0	11.9544
12468	Cct7	-0.816159	-0.748908	-0.634955	-0.899887			0.384801	4.11671																														74735	Trim14	0	-3.25108	-2.19608	0	0	11.9493
12469	Cct8	-0.878565	-0.782985	-0.789816	-0.924366			12.5933	4.11466																														12169	Bmx	-5.36515	-8.59329	-8.59329	-6.35353	0	11.9242
12475	Cd14	2.18632	5.42377	2.73051	3.74716			4.0051	4.114																														19288	Ptx3	2.71415	4.91383	3.54058	6.22872	0	11.917
12476	Cd151	0.801237	1.11681	1.16379	1.14738			0.342343	4.11376																														100503434	Gm19689	0	0	2.98671	2.92549	0	11.8856
12477	Ctla4	0	0	0	0			13.4305	4.10959																														11622	Ahr	0	3.30947	0	1.94953	0	11.8779
12478	Cd19	0	0	0	0			1.70152	4.09629																														14799	Gria1	0	0	0	3.95891	0	11.8767
12479	Cd1d1	0	0	-0.715811	-1.62915			0.165236	4.09592																														12023	Barx2	0	0	0	-3.95796	0	11.8739
12480	Cd1d2	0	0	0	0			2.6534	4.09579																														71733	Susd2	3.03297	0	3.88982	3.23334	0	11.8698
12481	Cd2	0	4.16293	0	0			1.84224	4.0952																														436240	Foxr2	0	0	-3.95582	0	0	11.8675
12482	Ms4a1	0	0	0	0			0.587002	4.09353																														15483	Hsd11b1	0	0	0	3.95321	0	11.8596
12483	Cd22	0	0	0	0			11.3704	4.09194																														791315	-	0	3.94882	0	0	0	11.8465
12484	Cd24a	0	0	-0.434152	-0.359186			21.3529	4.08525																														13732	Emp3	0.831873	4.71616	1.96953	1.79684	0	11.8255
12487	Cd28	-2.93817	0	-2.38264	0			60.9223	4.08398																														622480	Spocd1	0	0	3.93827	0	0	11.8148
12488	Cd2ap	-1.28981	-1.2987	-1.63512	-0.899727			0.500188	4.0827																														22370	Vtn	5.22199	8.34893	5.52675	7.95455	0	11.8086
12489	Cd33	0	0	0	0			3.96156	4.07728																														223726	Mpped1	3.06381	0	3.74515	3.61063	0	11.7823
12490	Cd34	2.0118	1.71208	2.89386	6.43842			4.78105	4.07474																														100503592	A330076C08Rik	0	0	0	3.9191	0	11.7573
12491	Cd36	2.92584	2.86611	3.89708	3.15468			6.23738	4.07392																														17112	Tm4sf1	0	3.50371	0.819796	2.05932	0	11.7507
12492	Scarb2	0.365358	0.361682	0.399834	0.855602			1.90702	4.06888																														83762	Otof	3.4971	0	3.70082	3.84823	0	11.7484
12493	Cd37	0	0	0	0			0.161218	4.06857																														12833	Col6a1	0	2.73686	-0.841628	1.01059	0	11.7461
12494	Cd38	1.72286	1.37021	2.08872	3.82039			0.333596	4.06181																														320189	-	-4.08358	-4.73254	-3.51328	-7.20963	0	11.738
12495	Entpd1	-1.12223	-1.7654	-1.81482	-0.815348			0.550913	4.061																														104816	Aspg	0	2.97466	0	2.79538	0	11.7193
12496	Entpd2	7.50639	8.67276	7.22708	7.50612			4.46133	4.05406																														111975	Igf2os	0	3.89933	0	0	0	11.698
12497	Entpd6	-0.245309	-0.630846	0	-0.311203			71.6963	4.05177																														68659	Gask1b	-3.03957	-1.78321	-3.47328	0	0	11.6762
12499	Entpd5	1.40335	0.936237	1.50688	1.69136			357.603	4.0422																														384071	Slc25a34	7.87485	4.41444	8.0941	7.24435	0	11.6695
12500	Cd3d	0	0	0	0			2.00648	4.03446																														78650	Platr5	2.63764	0	2.99383	0	0	11.6191
12501	Cd3e	0	0	0	0			28.6512	4.03212																														245643	Frmpd3	0	2.97327	0	2.68951	0	11.6093
12502	Cd3g	0	0	0	0			0.045188	4.03027																														72184	Klhl35	0	0	3.86541	0	0	11.5962
12503	Cd247	0	0	0	0			0.032229	4.02924																														229791	Plppr4	0	1.18809	0	3.46325	0	11.5778
12504	Cd4	0	0	0	0			23.1707	4.02689																														17927	Myod1	-3.84605	0	0	0	0	11.5382
12505	Cd44	-0.778	0	-0.831987	0			0.223209	4.02528																														19736	Rgs4	3.69316	6.82875	4.26632	6.38708	0	11.5275
12506	Cd48	0	0	0	0			0.09249	4.0217																														432870	Gm5464	0	-3.83888	0	0	0	11.5166
12507	Cd5	0	0	0	0			1.61845	4.02111																														76408	Abcc3	5.94961	9.63524	6.65095	7.0893	0	11.4953
12508	Cd53	0	0	0	0			2.11926	4.01729																														333329	Cngb1	0	0	0	3.83121	0	11.4936
12509	Cd59a	4.40705	6.07837	5.95417	5.87916			0.020113	4.01424																														627191	Syndig1l	5.50443	2.79379	5.8567	6.50342	0	11.4812
12511	Cd6	0	0	0	0			0.298135	4.01325																														332175	Zdhhc23	1.43116	2.87336	0	3.34516	0	11.4777
12512	Cd63	1.58372	1.97539	2.1603	1.695			0.680555	4.01281																														53320	Folh1	6.46838	3.43025	6.53806	7.2308	0	11.4713
12514	Cd68	1.34459	1.16525	2.2195	1.89891			0.929101	4.00877																														241919	Slc7a14	2.63401	3.66164	3.11592	0	0	11.4668
12515	Cd69	0	0	0	0			10.3677	4.00874																														268857	Nlrc3	3.29237	0	3.10263	3.75853	0	11.4653
12516	Cd7	0	0	0	0			0.38741	3.99651																														171180	Syt12	-1.30244	-1.47606	-0.840203	2.18898	0	11.4573
12517	Cd72	0	0	0	0			0.426192	3.99534																														67289	3110021A11Rik	0	0	-3.81856	0	0	11.4557
12518	Cd79a	0	0	0	0			12.4993	3.99448																														19207	Ptch2	-2.4403	0	-3.59653	-3.10065	0	11.4499
12519	Cd80	-2.8602	0	-2.48916	-3.51898		Mt3	1301.37				3.98945																											100038638	Fmr1os	-3.69763	-3.54265	-3.19034	0	0	11.4452
12520	Cd81	1.96543	1.77807	1.9982	1.74938			52.3675	3.98256																														100861601	-	0	-2.32105	-3.72801	-2.06854	0	11.4366
12521	Cd82	4.25096	3.84858	5.41568	4.29191			30.0528	3.98105																														14710	Gngt2	-3.71017	-2.15522	-2.42187	0	0	11.3972
12522	Cd83	-2.23385	-2.66251	-1.73989	0			51.3416	3.96532																														14165	Fgf10	0	-3.2229	0	-1.72293	0	11.3916
12523	Cd84	0	0	0	0			11.2649	3.96345																														100294583	Alkal2	2.87438	0	2.71227	0	0	11.3354
12524	Cd86	0	0	0	0			0.238909	3.95772																														13924	Ptprv	-3.77584	0	0	0	0	11.3275
12525	Cd8a	0	0	0	0			3.67097	3.95552																														100047183	-	4.11626	6.50506	2.85014	4.46922	0	11.3177
12526	Cd8b1	0	0	0	0			3.61118	3.95539																														213989	Tmem82	0	0	3.76525	0	0	11.2957
12527	Cd9	1.09628	2.04402	1.63441	1.89186			44.1336	3.95481																														104601	Mycbpap	0	2.97608	2.34581	0	0	11.2741
12530	Cdc25a	-1.75282	-1.58614	-1.90078	-2.02821			16.9654	3.9526																														17380	Mme	-1.80697	0	-3.14875	0	0	11.2532
12531	Cdc25b	-0.663344	-0.891696	-1.03179	-1.10025			9.67762	3.95074																														243621	Iqsec3	0	3.04293	0	2.11999	0	11.2488
12532	Cdc25c	-2.66724	-1.49627	-2.26858	-2.35909			68.5383	3.95002																														56087	Dnah10	1.87854	5.60689	2.71778	2.68977	0	11.2131
12534	Cdk1	-3.44731	-2.26299	-2.95821	-3.0233			1.80507	3.94606																														319454	Rptoros	-7.93917	-5.46733	-4.28338	-5.71163	0	11.2117
12537	Cdk11b	0	0	0	0			0.216684	3.94559																														21825	Thbs1	-3.17476	-3.59497	-3.59255	0	0	11.2027
12539	Cdc37	-0.73566	-0.554729	-0.509657	-0.837111			0.080453	3.9433																														276950	Slfn8	0	0	0	-3.73412	0	11.2024
12540	Cdc42	-0.377502	-0.277042	-0.287692	-0.193296			1.0101	3.9414																														81799	C1qtnf3	0	0	2.13313	3.02221	0	11.1998
12544	Cdc45	-2.4974	-1.35567	-2.33539	-2.26769			32.6639	3.93962																														12487	Cd28	-2.93817	0	-2.38264	0	0	11.1972
12545	Cdc7	-2.103	-1.37098	-2.12598	-2.03631			0.361312	3.93893																														74121	Acoxl	2.8153	0	2.73427	0	0	11.1802
12549	Arhgap31	-1.80275	-2.42487	-2.2692	-1.56896			0.535034	3.93494																														12869	Cox8b	7.20966	4.91427	8.25246	6.0517	0	11.1725
12550	Cdh1	6.76124	3.68572	5.39423	4.84805			0.830481	3.93475																														237636	Npc1l1	3.72368	0	0	0	0	11.1711
12552	Cdh11	1.4275	0	0	1.06136			0.933307	3.93276																														27052	Aoah	-6.02161	-2.61231	-4.80604	-3.86677	0	11.1672
12554	Cdh13	0.810963	0.69574	0	0			1.03689	3.93263																														16997	Ltbp2	0	0	0	3.72017	0	11.1605
12555	Cdh15	0	0	0	0			0.109705	3.93076																														70415	Stk26	0	0	-3.71932	0	0	11.158
12556	Cdh16	0	0	0	0			0.233374	3.9253																														69700	Col22a1	0	1.36868	0	3.2595	0	11.1472
12557	Cdh17	0	0	0	0			0.298666	3.92438																														11464	Actc1	5.40206	6.47198	3.36321	3.58429	0	11.1441
12558	Cdh2	-0.600023	-0.589511	-1.12235	0			10.0841	3.91972																														15894	Icam1	-3.66611	0	-2.79996	-2.65721	0	11.1411
12560	Cdh3	0	0	0	4.17382			2.76894	3.91874																														53420	Syt5	0	3.07152	1.92038	0	0	11.1349
12561	Cdh4	-1.13517	-1.48662	-1.88453	-1.86107			82.8264	3.91686																														18605	Enpp1	1.47394	-1.52927	0	1.68767	0	11.1248
12562	Cdh5	-4.32911	-4.18747	0	0			0.10237	3.91684																														16370	Irs4	3.50183	2.58535	0	3.19958	0	11.1197
12563	Cdh6	-0.565293	-1.1797	-0.886813	0			2.08438	3.91547																														15285	Mnx1	1.99857	0	3.54294	1.50788	0	11.1195
12564	Cdh8	2.30314	3.1807	1.70541	1.77359			0.053785	3.91152																														80880	Kank3	0	3.49839	0.622481	0	0	11.1176
12565	Cdh9	0	0	0	0			0.084768	3.90916																														320522	Bhlha9	0	0	3.698	0	0	11.094
12566	Cdk2	-2.33978	-2.10572	-2.41221	-2.34782			0.100009	3.90276																														17540	Mrvi1	2.58969	0	2.94801	3.57382	0	11.0798
12567	Cdk4	-0.605138	-0.509758	-0.504502	-0.973964			0.062097	3.90268																														60367	Il1rapl2	0	0	3.68994	0	0	11.0698
12568	Cdk5	0.343202	0.684857	0.83047	0			1.08584	3.90036																														12825	Col3a1	0	0	0	3.68826	0	11.0648
12569	Cdk5r1	1.57098	0.887497	0.851581	0.92469			0.04157	3.89955																														269109	Dpp10	7.28924	3.7134	6.4952	6.82817	0	11.0605
12570	Cdk5r2	1.15937	1.19962	0.882552	0			0.066907	3.88984																														69952	Tunar	2.01869	0	3.01361	0	0	11.0595
12571	Cdk6	-2.85877	-3.67864	-3.49564	-3.14601			0.227603	3.88289																														328440	Npm2	2.85048	3.60206	3.08768	0	0	11.0434
12572	Cdk7	-0.713121	-0.840799	-0.980318	-0.737944			2.77812	3.87865																														100038460	Gm10677	0	0	-2.56384	-2.82415	0	11.0363
12575	Cdkn1a	-1.18902	-1.1649	-1.12459	0			0.114984	3.87783																														15360	Hmgcs2	8.83154	6.22555	8.63303	9.8374	0	11.0341
12576	Cdkn1b	0.627926	0.402797	0.463584	0.616203			0.300356	3.87782																														329973	C630004L07Rik	3.66035	0	0	0	0	10.9811
12577	Cdkn1c	4.40608	4.48222	4.80777	3.10414			0.180485	3.87609																														224997	Dlgap1	3.1392	0	3.06785	3.63445	0	10.9747
12578	Cdkn2a	0	0	0	0			1.03035	3.87504																														208890	Slc26a7	-6.42021	-8.73699	-6.41347	-5.08372	0	10.9666
12579	Cdkn2b	2.26119	2.80325	3.02766	2.50382			30.2129	3.87043																														333605	Frmpd4	-3.55999	-3.62558	-3.50524	0	0	10.9315
12580	Cdkn2c	-0.545409	0	0	-0.263138			0.916531	3.86926																														12519	Cd80	-2.8602	0	-2.48916	-3.51898	0	10.928
12581	Cdkn2d	0	0.349493	0	0			3.54056	3.86162																														100038398	-	-2.7782	-2.57487	0	0	0	10.9095
12583	Cdo1	4.35135	2.98292	3.9237	3.37674			0.169802	3.85766																														72281	Sh2d4a	0	0	0	3.63274	0	10.8982
12585	Cdr2	-3.78039	-2.921	-3.67226	-3.49257			0.174507	3.85617																														327799	Usp44	-1.60159	0	-3.09702	0	0	10.8927
12587	Mia	1.33731	3.8359	3.1265	3.09049			32.0424	3.85531																														16002	Igf2	0	3.62846	0	0	0	10.8854
12589	Ift81	0.66385	0.74996	0.60462	0.738568			34.2724	3.85479																														14275	Folr1	0	3.34967	2.91898	3.483	0	10.8797
12590	Cdx1	0	0	0	0			299.4	3.85445																														279067	-	2.60745	0	2.75278	0	0	10.8658
12591	Cdx2	0	0	0	0			4.41033	3.85433																														55994	Smad9	2.25074	0	3.36046	3.02296	0	10.8536
12592	Cdx4	0	0	0	0			0.14432	3.85302																														12370	Casp8	-3.32228	0	-3.29583	-2.41903	0	10.8436
12593	Cdyl	0	-0.915158	0	0			0.135709	3.85067																														18302	Oit3	-2.53136	-3.43508	-3.05935	0	0	10.8332
[truncated: 26,474 more rows]
[truncated: 10 more columns]

## Sheet: Neural Cell gene panels
Sofroniew Lab (UCLA)	Aldh1l1 Cre-ERT2 healthy mouse spinal cord [Sample 1]	73.12 GFAP Cre healthy mouse spinal cord [Sample 2]		Khahk Lab (UCLA)	Striatum Astrocytes [Sample 3]	Hippocampus Astrocytes [Sample 4]	Cortex astrocytes [Sample 5]		Holt Lab (Leuven)	Common astro genes from single cell RNA-Seq analysis [Sample 6]		Barres Lab (Stanford)	Barres Mouse Astrocyte gene list [Sample 7]		Panglaodb - single cell data	Astocyte gene list from panglaodb [Sample 8]			Genes	Samples (1 = present on list for that sample; 0 = not on the list for that sample)										Finalized Astrocyte gene panel based on genes that appear on at least 5 of 8 lists				Astrocyte Gene Panel		Panglaodb - single cell data	Oligodendroglia gene Panel		Panglaodb - single cell data	Neuronal genes		Progenitor/ Proliferation gene list
[truncated: 3,073 more rows]

[truncated: 8 more sheets: Astrocyte State gene panels, Fig3 - NPC in healthy CNS, Fig4 - NPC into Stroke, Fig5 - NPC into SCI , Fig7-NPC vs host SC Astros, NPC graft 5 d & 14d-Fig 7,8 , Fig8-NPC in Uninj, sSCI, dSCI, Westernblot Images]
